# Supplementary material for: Testing bidirectional associations of major depressive disorder with medical conditions: two-sample Mendelian randomization study
Source: Npj Ment Health Res. 2026 Apr 9;5:24. doi: 10.1038/s44184-026-00204-7 (PMC13066394; doi:10.1038/s44184-026-00204-7)
Supplement: Supplementary file 2 — Supplementary Data [file 44184_2026_204_MOESM2_ESM.xlsx]

## Sheet: Index of Supplementary Data
Supplementary Data
Supplementary Data 1.	246 phecode traits from published MDD-PRS EHR PheWAS studies
Supplementary Data 2.	Candidate and final keywords for phecode - GWAS dataset matching
Supplementary Data 3.	Summary of causal effects of MDD on other traits, by phecode group
Supplementary Data 4.	Tests of causal effects of MDD on 182 other traits
Supplementary Data 5.	Tests of causal effects of 10 other traits on MDD
Supplementary Data 6.	Negative control: Tests of causal effects of height on 183 traits

## Sheet: Supplementary Data 1
Supplementary Data 1. 246 phecode traits from published MDD-PRS EHR PheWAS studies
Phecode Traits Identified in Published MDD-PRS PheWAS Studies			Matched GWAS Datasets in IEU GWAS Database
Phecode	Phecode Group	Phecode Description	GWAS ID in IEU GWAS database	GWAS Trait Description	Trait Category	Year	Population	Sample Size	Number of Cases	Number of Controls	Effective sample size		Number of SNPs	Author	Consortium	Build
8.51	infectious diseases	intestinal e. coli	Not Identified
41	infectious diseases	bacterial infection nos	finn-b-AB1_BACTINF_NOS	Bacterial infection, other or unspecified	Binary	2021	European	218637	20977	197660	75857.5		16380466	NA	NA	HG19/GRCh37
112	infectious diseases	candidiasis	finn-b-AB1_CANDIDIASIS	candidiasis	Binary	2021	European	216831	2015	214816	7985.1		16380463	NA	NA	HG19/GRCh37
211	neoplasms	benign neoplasm of other parts of digestive system	finn-b-CD2_BENIGN_OTHERDIGESTIVE	benign neoplasm of other and ill-defined parts of digestive system	Binary	2021	European		2337	216455			16380466	NA	NA	HG19/GRCh37
229.1	neoplasms	benign neoplasm of lymph nodes	Not Identified
244	endocrine/metabolic	hypothyroidism	finn-b-E4_HYTHY_AI_STRICT_PURCH	hypothyroidism, strict autoimmune, 3 medication purchases required	Binary	2021	European	218792	26064	192728	91836.3		16380466	NA	NA	HG19/GRCh37
244.4	endocrine/metabolic	hypothyroidism nos	finn-b-E4_HYTHYNAS	hypothyroidism, other/unspecified	Binary	2021	European	213990	26306	187684	92288.7		16380461	NA	NA	HG19/GRCh37
250	endocrine/metabolic	diabetes mellitus	finn-b-E4_DIABETES	diabetes mellitus	Binary	2021	European	218792	35607	183185	119249		16380466	NA	NA	HG19/GRCh37
250.2	endocrine/metabolic	type 2 diabetes	finn-b-E4_DM2	type 2 diabetes	Binary	2021	European	215654	32469	183185	110322		16380440	NA	NA	HG19/GRCh37
250.22	endocrine/metabolic	type 2 diabetes with renal manifestations	ebi-a-GCST90018832	diabetic nephropathy	NA	2021	European	452280	1032	451248			24190738	Sakaue S	NA	HG19/GRCh37
250.24	endocrine/metabolic	type 2 diabetes with neurological manifestations	finn-b-E4_DM2NEU	Type 2 diabetes with neurological complications	Binary	2021	European		911	183185			16380335	NA	NA	HG19/GRCh37
250.3	endocrine/metabolic	insulin pump user	Not Identified
250.6	endocrine/metabolic	polyneuropathy in diabetes	finn-b-DM_POLYNEURO	Diabetic polyneuropathy	Binary	2021	European	217735	358	217377	1429.65		16380465	NA	NA	HG19/GRCh37
251.1	endocrine/metabolic	hypoglycemia	finn-b-DM_HYPOGLYC	diabetic hypoglycemia	Binary	2021	European	165925	3724	162201	14561.7		16380203	NA	NA	HG19/GRCh37
272	endocrine/metabolic	disorders of lipoid metabolism	Not Identified
272.1	endocrine/metabolic	hyperlipidemia	Not Identified
272.11	endocrine/metabolic	hypercholesterolemia	finn-b-E4_HYPERCHOL	Pure hypercholesterolaemia	Binary	2021	European		8808	197259			16380403	NA	NA	HG19/GRCh37
276	endocrine/metabolic	disorders of fluid, electrolyte, and acid-base balance	finn-b-E4_FLUIDELECTRO	Other disorders of fluid, electrolyte and acid-base balance	Binary	2021	European	201501	4242	197259	16610.789584170801		16380408	NA	NA	HG19/GRCh37
276.1	endocrine/metabolic	electrolyte imbalance	finn-b-E4_FLUIDELECTRONAS	other disorders of electrolyte and fluid balance, not elsewhere classified	Binary	2021	European		108	197259			16380377	NA	NA	HG19/GRCh37
278	endocrine/metabolic	overweight, obesity and other hyperalimentation	finn-b-E4_OBESITY_HYPER	Obesity and other hyperalimentation	Binary	2021	European	218792	8965	209827	34390.636860579907		16380466	NA	NA	HG19/GRCh37
278.1	endocrine/metabolic	obesity	finn-b-E4_OBESITY	obesity	Binary	2021	European		8908	209827			16380465	NA	NA	HG19/GRCh37
278.11	endocrine/metabolic	morbid obesity	ieu-a-85	Extreme body mass index	Risk factor	2013	European	16068	7962	8106			1984814	Berndt SI	GIANT	HG19/GRCh37
285	hematopoietic	other anemias	Not Identified
288.2	hematopoietic	elevated white blood cell count	ieu-b-30	white blood cell count	Continuous	2020	European	563946	NA	NA	563946		NA	Vuckovic, D	Blood Cell Consortium	HG19/GRCh37
291	mental disorders	other specified nonpsychotic and/or transient mental disorders	Not Identified
291.8	mental disorders	alteration of consciousness	finn-b-R18_SOMNO_STUPOR_COMA	Somnolence, stupor and coma	Binary	2021	European		726	196383			16380348	NA	NA	HG19/GRCh37
292	mental disorders	neurological disorders	finn-b-G6_NEURO	Neurological diseases	Binary	2021	European	218792	70240	148552	190761.8647848184		16380466	NA	NA	HG19/GRCh37
292.3	mental disorders	memory loss	finn-b-MEMLOSS	memory loss	Binary	2021	European	211717	1384	210333	5499.8110118696186		16380454	NA	NA	HG19/GRCh37
292.4	mental disorders	altered mental status	Not Identified
295	mental disorders	schizophrenia and other psychotic disorders	finn-b-F5_SCHIZO	Schizophrenia, schizotypal and delusional disorders	Binary	2021	European	218792	10118	208674	38600.379026655457		16380466	NA	NA	HG19/GRCh37
295.3	mental disorders	psychosis	finn-b-F5_PSYCHOTH	Other and unspecified nonorganic psychotic disorders	Binary	2021	European		5883	208674			16380453	NA	NA	HG19/GRCh37
296.1	mental disorders	bipolar	finn-b-F5_BIPO	bipolar affective disorders	Binary	2021	European	196721	4501	192220	17592.066327438351		16380409	NA	NA	HG19/GRCh37
297	mental disorders	suicidal ideation or attempt	Not Identified
297.1	mental disorders	suicidal ideation	Not Identified
297.2	mental disorders	suicide or self-inflicted injury	finn-b-VWXY20_SUICI_OTHER_INTENTI_SELF_H	Suicide or other Intentional self-harm	Binary	2021	European	218792	52208	166584	159000.64850634389		16380466	NA	NA	HG19/GRCh37
300	mental disorders	anxiety disorders	finn-b-KRA_PSY_ANXIETY	anxiety disorders	Binary	2021	European	218792	20992	197800	75911.68964130315		16380466	NA	NA	HG19/GRCh37
300.1	mental disorders	anxiety disorder	finn-b-F5_ANXIETY	other anxiety disorders	Binary	2021	European		8454	198110			16380426	NA	NA	HG19/GRCh37
300.11	mental disorders	generalized anxiety disorder	finn-b-F5_GAD	generalized anxiety disorder	Binary	2021	European	200273	2163	198110	8558.5561708268215		16380388	NA	NA	HG19/GRCh37
300.12	mental disorders	agorophobia, social phobia, and panic disorder	Not Identified
300.13	mental disorders	phobia	finn-b-F5_PHOBANX	Phobic anxiety disorders	Binary	2021	European		2200	198110			16380394	NA	NA	HG19/GRCh37
300.4	mental disorders	dysthymic disorder	Not Identified
300.9	mental disorders	posttraumatic stress disorder	finn-b-F5_PTSD	Post-traumatic stress disorder	Binary	2021	European	199213	1103	198110	4387.5716946183229		16380382	NA	NA	HG19/GRCh37
301	mental disorders	personality disorders	finn-b-KRA_PSY_PERSON	personality disorders	Binary	2021	European	218792	6254	212538	24300.93699952466		16380466	NA	NA	HG19/GRCh37
301.2	mental disorders	antisocial/borderline personality disorder	finn-b-F5_DISPER	Dissocial personality disorder	Binary	2021	European	212519	340	212179	1357.8241945426059		16380430	NA	NA	HG19/GRCh37
303	mental disorders	psychogenic and somatoform disorders	finn-b-F5_NEUROTIC	Neurotic, stress-related and somatoform disorders	Binary	2021	European	218792	20682	198110	74907.876339171446		16380466	NA	NA	HG19/GRCh37
303.1	mental disorders	dissociative disorder	finn-b-F5_DISSOCIATIVE	Dissociative [conversion] disorders	Binary	2021	European	198772	662	198110	2639.1809711629398		16380387	NA	NA	HG19/GRCh37
303.3	mental disorders	psychogenic disorder	finn-b-L12_NONIONRADISKIN	Skin changes due to chronic exposure to nonionizing radiation	Binary	2021	European		5008	213273			16380463	NA	NA	HG19/GRCh37
303.4	mental disorders	somatoform disorder	finn-b-F5_SOMATOFORM	somatoform disorder	Binary	2021	European	200737	2627	198110	10370.484165848849		16380395	NA	NA	HG19/GRCh37
304	mental disorders	adjustment reaction	finn-b-F5_STRESSOTH	Other reactioin to severe stress, and adjustment disorders	Binary	2021	European	205406	7296	198110	28147.387320720911		16380412	NA	NA	HG19/GRCh37
305.2	mental disorders	eating disorder	finn-b-F5_EATING	eating disorders	Binary	2021	European	218792	1874	216918	7431.7951661852348		16380466	NA	NA	HG19/GRCh37
306	mental disorders	other mental disorder	finn-b-F5_MENTORG	other mental disorders due to brain damage and dysfunction and to physical disease	Binary	2021	European	210921	1434	209487	5697.0023468502432		16380452	NA	NA	HG19/GRCh37
306.1	mental disorders	mental disorders durring/after pregnancy	finn-b-KRA_PSY_ANYMENTAL_SUICID_PREG_NERV	Any mental disorder, or suicide (or attempt), or psychic disorders complicating pregnancy, partum or puerperum or nerve system disorders	Binary	2021	European	218792	52473	166319	159553.4916633149		16380466	NA	NA	HG19/GRCh37
306.9	mental disorders	tension headache	Not Identified
313	mental disorders	pervasive developmental disorders	finn-b-F5_PERVASIVE	pervasive developmental disorders excl. autism + asperger	Binary	2021	European	216993	164	216829	655.50420520477621		16380457	NA	NA	HG19/GRCh37
316	mental disorders	substance addiction and disorders	finn-b-KRA_PSY_SUBSTANCE	Substance abuse	Binary	2021	European	218792	12819	205973	48271.744615890893		16380466	NA	NA	HG19/GRCh37
317	mental disorders	alcohol-related disorders	finn-b-F5_ALCOHOL_DEPENDENCE	alcohol dependence	Binary	2021	European		5876	205659			16380440	NA	NA	HG19/GRCh37
317.1	mental disorders	alcoholism	finn-b-KRA_PSY_ALCOH	Alcohol abuse, main dg	Binary	2021	European		2660	216132			16380466	NA	NA	HG19/GRCh37
318	mental disorders	tobacco use disorder	finn-b-F5_TOBAC	Mental and behavioural disorders due to tobacco	Binary	2021	European	215961	962	214999	3830.8590532549861		16380434	NA	NA	HG19/GRCh37
327	neurological	sleep disorders	finn-b-SLEEP	sleep disorders (combined)	Binary	2021	European	216700	19155	197545	69847.244577757258		16380458	NA	NA	HG19/GRCh37
327.1	neurological	hypersomnia	finn-b-F5_HYPERSOMNIA	hypersomnia	Binary	2021	European	216340	176	216164	703.42727188684478		16380458	NA	NA	HG19/GRCh37
327.3	neurological	sleep apnea	ebi-a-GCST90018916	Sleep apnea syndrome	NA	2021	European	476853	13818	463035			24183940	Sakaue S	NA	HG19/GRCh37
327.32	neurological	obstructive sleep apnea	Not Identified
327.4	neurological	insomnia	ebi-a-GCST90018869	insomnia	NA	2021	European	486627	1402	485225			24196985	Sakaue S	NA	HG19/GRCh37
327.5	neurological	parasomnia	Not Identified
327.7	neurological	sleep related movement disorders	Not Identified
327.71	neurological	restless legs syndrome	Not Identified
332	neurological	parkinson's disease	finn-b-G6_PARKINSON	parkinson's disease	Binary	2021	European	218792	2162	216630	8562.544517166989		16380466	NA	NA	HG19/GRCh37
333	neurological	extrapyramidal disease and abnormal movement disorders	finn-b-G6_XTRAPYR	Extrapyramidal and movement disorders	Binary	2021	European	218792	4948	213844	19344.402208490261		16380466	NA	NA	HG19/GRCh37
338	neurological	pain	finn-b-PAIN	pain (limb, back, neck, head abdominally)	Binary	2021	European	218369	87242	131127	209549.5557336435		16380464	NA	NA	HG19/GRCh37
338.1	neurological	acute pain	Not Identified
338.2	neurological	chronic pain	Not Identified
339	neurological	other headache syndromes	finn-b-G6_HEADACHE	other headache syndromes	Binary	2021	European	184059	7952	176107	30433.781863424221		16380359	NA	NA	HG19/GRCh37
340	neurological	migraine	finn-b-G6_MIGRAINE	migraine	Binary	2021	European	184654	8547	176107	32605.554799787711		16380367	NA	NA	HG19/GRCh37
340.1	neurological	migrain with aura	finn-b-G6_MIGRAINE_WITH_AURA	Migraine with aura	Binary	2021	European	179648	3541	176107	13884.81668596366		16380353	NA	NA	HG19/GRCh37
350	neurological	abnormal movement	finn-b-R18_ABNORMAL_INVOLU_MOVEM	Abnormal involuntary movements	Binary	2021	European	211186	1817	209369	7205.4676541058598		16380450	NA	NA	HG19/GRCh37
350.2	neurological	abnormality of gait	finn-b-R18_ABNORMALITI_GAIT_MOBIL	Abnormalities of gait and mobility	Binary	2021	European	210717	1348	209369	5357.506266698937		16380444	NA	NA	HG19/GRCh37
351	neurological	other peripheral nerve disorders	ebi-a-GCST90018813	carpal tunnel syndrome	NA	2021	European	480201	18855	461346			24181062	Sakaue S	NA	HG19/GRCh37
353	neurological	nerve root and plexus disorders	finn-b-G6_NERPLEX	nerve, nerve root and plexus disorders	Binary	2021	European	218792	23745	195047	84672.035814837829		16380466	NA	NA	HG19/GRCh37
355.1	neurological	chronic pain syndrome	Not Identified
356	neurological	hereditary and idiopathic peripheral neuropathy	Not Identified
357	neurological	inflammatory and toxic neuropathy	finn-b-G6_POLYOTHUNS	Other and unspecified polyneuropathies, also in other diseases	Binary	2021	European		2629	215718			16380466	NA	NA	HG19/GRCh37
366	sense organs	cataract	ebi-a-GCST90018814	cataracts	NA	2021	European	491877	39519	452358			24163031	Sakaue S	NA	HG19/GRCh37
366.2	sense organs	senile cataract	finn-b-H7_CATARACTSENILE	senile cataract	Binary	2021	European	216362	26758	189604	93795.099546131023		16380461	NA	NA	HG19/GRCh37
367	sense organs	disorders of refraction and accommodation; blindness and low vision	finn-b-H7_REFRAACCOMMODIS	Disorders of refraction and accommodation	Binary	2021	European	214384	3453	210931	13589.53546906486		16380456	NA	NA	HG19/GRCh37
368	sense organs	visual disturbances	finn-b-H7_VISUDISTURB	visual disturbances	Binary	2021	European	218067	7201	210866	27852.8354313124		16380465	NA	NA	HG19/GRCh37
382	sense organs	otalgia	finn-b-H8_OTALGIA	otalgia	Binary	2021	European	197411	819	196592	3262.4088424657189		16380424	NA	NA	HG19/GRCh37
386	sense organs	vertiginous syndromes and other disorders of vestibular system	finn-b-H8_VESTIFUNCNAS	Other/unspecified disorders of vestibular function	Binary	2021	European		400	209582			16380427	NA	NA	HG19/GRCh37
386.2	sense organs	peripheral or central vertigo	finn-b-H8_VERTIGO	Disorders of vestibular function (Vertigo)	Binary	2021	European	216903	7321	209582	28295.59428869126		16380466	NA	NA	HG19/GRCh37
386.3	sense organs	labyrinthitis	Not Identified
386.9	sense organs	dizziness and giddiness (light-headedness and vertigo)	finn-b-R18_DIZZI_GIDDI	dizziness and giddiness	Binary	2021	European		14888	196383			16380415	NA	NA	HG19/GRCh37
401	circulatory system	hypertension	finn-b-I9_HYPTENS	hypertension	Binary	2021	European	218754	55917	162837	166494.90348062199		16380466	NA	NA	HG19/GRCh37
401.1	circulatory system	essential hypertension	finn-b-I9_HYPTENSESS	Hypertension, essential	Binary	2021	European		42857	162837			16380443	NA	NA	HG19/GRCh37
401.2	circulatory system	hypertensive heart and/or renal disease	finn-b-I9_HYPTENSHR	hypertensive heart and/or renal disease	Binary	2021	European	167200	4363	162837	16996.598827751201		16380199	NA	NA	HG19/GRCh37
401.22	circulatory system	hypertensive chronic kidney disease	finn-b-I9_HYPTENSRD	Hypertensive Renal Disease	Binary	2021	European		468	162837			16380163	NA	NA	HG19/GRCh37
411	circulatory system	ischemic heart disease	finn-b-I9_ISCHHEART	ischemic heart diseases	Binary	2021	European	218792	30952	187840	106293.1675746828		16380466	NA	NA	HG19/GRCh37
411.1	circulatory system	unstable angina (intermediate coronary syndrome)	ebi-a-GCST90018932	unstable angina pectoris	NA	2021	European	456468	9481	446987			24179929	Sakaue S	NA	HG19/GRCh37
411.2	circulatory system	myocardial infarction	finn-b-I9_MI	myocardial infarction	Binary	2021	European	200641	12801	187840	47937.158207943539		16380433	NA	NA	HG19/GRCh37
411.3	circulatory system	angina pectoris	finn-b-I9_ANGINA	angina pectoris	Binary	2021	European	206008	18168	187840	66263.001825171843		16380426	NA	NA	HG19/GRCh37
411.4	circulatory system	coronary atherosclerosis	finn-b-I9_CORATHER	coronary atherosclerosis	Binary	2021	European	211203	23363	187840	83114.461821091551		16380447	NA	NA	HG19/GRCh37
411.8	circulatory system	other chronic ischemic heart disease, unspecified	Not Identified
415.2	circulatory system	chronic pulmonary heart disease	finn-b-FG_PULMHEART	Pulmonary heart disease	Binary	2021	European	218792	4185	214607	16419.801363852432		16380466	NA	NA	HG19/GRCh37
418	circulatory system	nonspecific chest pain	ebi-a-GCST90013912	Chest pain or discomfort	NA	2021	European	407746					11039206	Mbatchou J	NA	HG19/GRCh37
426	circulatory system	cardiac conduction disorders	finn-b-I9_CONDUCTIO	Conduction disorders	Binary	2021	European		4416	156711			16380192	NA	NA	HG19/GRCh37
426.7	circulatory system	abnormal electrocardiogram [ecg] [ekg]	Not Identified
427	circulatory system	cardiac dysrhythmias	Not Identified
427.3	circulatory system	other specified cardiac dysrhythmias	Not Identified
427.5	circulatory system	arrhythmia (cardiac) nos	ebi-a-GCST90018940	Ventricular arrhythmia	NA	2021	European	328216	1018	327198			19076016	Sakaue S	NA	HG19/GRCh37
427.7	circulatory system	tachycardia nos	Not Identified
427.9	circulatory system	palpitations	Not Identified
428	circulatory system	congestive heart failure; nonhypertensive	Not Identified
428.2	circulatory system	heart failure nos	ebi-a-GCST009541	heart failure	NA	2020	European	977323	47309	930014			7773021	Shah S	NA	HG19/GRCh37
429	circulatory system	ill-defined descriptions and complications of heart disease	Not Identified
429.2	circulatory system	abnormal function study of cardiovascular system	Not Identified
429.3	circulatory system	symptoms involving cardiovascular system	finn-b-R18_ABNORMALITI_HEART_BEAT	abnormalities of heart beat	Binary	2021	European		5693	163123			16380277	NA	NA	HG19/GRCh37
433	circulatory system	cerebrovascular disease	finn-b-I9_CEREBVASC	cerebrovascular diseases	Binary	2021	European	218792	15724	203068	58375.83151120699		16380466	NA	NA	HG19/GRCh37
433.1	circulatory system	occlusion and stenosis of precerebral arteries	finn-b-I9_STENOSIS	Occlusion and stenosis of arteries, not leading to stroke	Binary	2021	European		185	203068			16380402	NA	NA	HG19/GRCh37
433.2	circulatory system	occlusion of cerebral arteries	finn-b-I9_THROMBICV	nonpyogenic thrombosis of intracranial venous system	Binary	2021	European		108	203068			16380404	NA	NA	HG19/GRCh37
433.21	circulatory system	cerebral artery occlusion, with cerebral infarction	Not Identified
433.3	circulatory system	cerebral ischemia	finn-b-I9_CEREBDOTH	other specified cerebrovascular diseases, other cerebrovascular disorders in diseases classified elsewhere	Binary	2021	European		911	203068			16380404	NA	NA	HG19/GRCh37
433.31	circulatory system	transient cerebral ischemia	finn-b-G6_TIA	Transient ischemic attack (G6_TIA)	Binary	2021	European		8835	205799			16380437	NA	NA	HG19/GRCh37
440	circulatory system	atherosclerosis	finn-b-I9_ATHSCLE	atherosclerosis, excluding cerebral, coronary and pad	Binary	2021	European	213140	6599	206541	25578.75685464952		16380428	NA		HG19/GRCh37
443	circulatory system	peripheral vascular disease	ebi-a-GCST90018890	Peripheral artery disease	NA	2021	European	483078	7114	475964			24186090	Sakaue S	NA	HG19/GRCh37
443.8	circulatory system	other specified peripheral vascular diseases	finn-b-I9_OTHPER	other peripheral vascular diseases	Binary	2021	European	207578	1037	206541	4127.2777847363404		16380415	NA	NA	HG19/GRCh37
443.9	circulatory system	peripheral vascular disease, unspecified	Not Identified
458	circulatory system	hypotension	finn-b-I9_HYPOTE	hypotension	Binary	2021	European	218320	1857	216463	7364.818449981678		16380465	NA	NA	HG19/GRCh37
458.9	circulatory system	hypotension nos	Not Identified
459	circulatory system	other disorders of circulatory system	finn-b-I9_OTHOTH	Other other unspecified disorders of the circulatory system	Binary	2021	European		494	216463			16380459	NA	NA	HG19/GRCh37
459.9	circulatory system	circulatory disease nec	finn-b-I9_VEINSOTH	Other disorders of veins	Binary	2021	European		6073	190028			16380410	NA	NA	HG19/GRCh37
465	respiratory	acute upper respiratory infections of multiple or unspecified sites	finn-b-J10_ACUTEUPPERINFEC	Acute upper respiratory infections of multiple and unspecified sites	Binary	2021	European	200865	17920	182945	65285.12981355637		16380407	NA	NA	HG19/GRCh37
472	respiratory	chronic pharyngitis and nasopharyngitis	finn-b-J10_CHRONRHINITIS	Chronic rhinitsi, nasopharyngitis and pharyngitis	Binary	2021	European	173204	5355	167849	20757.751437611139		16380284	NA	NA	HG19/GRCh37
475	respiratory	chronic sinusitis	finn-b-J10_CHRONSINUSITIS	chronic sinusitis	Binary	2021	European	176373	8524	167849	32448.16102237871		16380288	NA	NA	HG19/GRCh37
476	respiratory	allergic rhinitis	finn-b-ALLERG_RHINITIS	allergic rhinitis	Binary	2021	European	217914	5527	212387	21547.270005598541		16380461	NA	NA	HG19/GRCh37
479	respiratory	other upper respiratory disease	finn-b-J10_UPPERDIS	other diseases of upper respiratory tract	Binary	2021	European		50943	167849			16380466	NA	NA	HG19/GRCh37
480	respiratory	pneumonia	ieu-b-4976	pneumonia	Binary	2021	European	486484	22567	463917	86080.651688441969		12243546	Hamilton F	UK Biobank	HG19/GRCh37
495	respiratory	asthma	ebi-a-GCST90014325	asthma	Binary	2021	European	408442	56167	352255	193771.21296110391		34551291	Valette K	NA	HG19/GRCh37
496	respiratory	chronic airway obstruction	ebi-a-GCST90018807	Chronic obstructive pulmonary disease	NA	2021	European	468475	13530	454945			24180654	Sakaue S	NA	HG19/GRCh37
496.1	respiratory	emphysema	finn-b-J10_EMPHYSEMA	emphysema	Binary	2021	European	187396	673	186723	2682.3321522337719		16380365	NA	NA	HG19/GRCh37
496.2	respiratory	chronic bronchitis	ebi-a-GCST90018824	chronic bronchitis	NA	2021	European	450422	10159	440263			24182745	Sakaue S	NA	HG19/GRCh37
496.21	respiratory	obstructive chronic bronchitis	finn-b-J10_COPDNAS_INCLAVO	Other chronic obstructive pulmonary disease (J10_COPDNAS_INCLAVO)	Binary	2021	European		7010	211782			16380466	NA	NA	HG19/GRCh37
497	respiratory	bronchitis	finn-b-BRONCHITIS	bronchitis	Binary	2021	European	218792	27361	191431	95757.497367362608		16380466	NA	NA	HG19/GRCh37
509.1	respiratory	respiratory failure	Not Identified
512	respiratory	other symptoms of respiratory system	finn-b-J10_RESPOTHER	Other diseases of the respiratory system	Binary	2021	European	218792	2626	216166	10377.92818750229		16380466	NA	NA	HG19/GRCh37
512.1	respiratory	wheezing	Not Identified
512.2	respiratory	painful respiration	Not Identified
512.7	respiratory	shortness of breath	Not Identified
512.8	respiratory	cough	finn-b-R18_COUGH	cough	Binary	2021	European	170896	7773	163123	29677.817596666981		16380255	NA	NA	HG19/GRCh37
512.9	respiratory	other dyspnea	ebi-a-GCST009760	snoring	NA	2020	European	408317	152302	256015			10707662	Campos AI	NA	HG19/GRCh37
513	respiratory	respiratory abnormalities	finn-b-R18_ABNORMALITI_BREAT	Abnormalities of breathing	Binary	2021	European		25139	163123			16380368	NA	NA	HG19/GRCh37
521	digestive	diseases of hard tissues of teeth	finn-b-K11_TEETH_HARD	other diseases of hard tissues of teeth	Binary	2021	European	196803	1408	195395	5591.7066304883556		16380390	NA	NA	HG19/GRCh37
521.1	digestive	dental caries	finn-b-K11_CARIES	dental caries	Binary	2021	European	199565	4170	195395	16331.46393405657		16380411	NA	NA	HG19/GRCh37
523	digestive	gingival and periodontal diseases	finn-b-K11_GINGIVITIS_PERIODONTAL	Gingivitis and periodontal diseases	Binary	2021	European	199515	4120	195395	16139.68674034534		16380400	NA	NA	HG19/GRCh37
525	digestive	other diseases of the teeth and supporting structures	finn-b-K11_DISORD_TEETH	Other disorders of teeth and supporting structures	Binary	2021	European		3141	195395			16380403	NA	NA	HG19/GRCh37
525.1	digestive	loss of teeth or edentulism	Not Identified
526	digestive	diseases of the jaws	finn-b-K11_JAWS	Other diseases of jaws	Binary	2021	European	196287	892	195395	3551.7857015492618		16380377	NA	NA	HG19/GRCh37
526.42	digestive	arthralgia/ankylosis of temporomandibular joint	finn-b-TEMPOROMANDIB	Temporomandibular joint disorders	Binary	2021	European	134280	2730	131550	10697.989276139409		16379953	NA	NA	HG19/GRCh37
530	digestive	diseases of esophagus	finn-b-K11_OTHDISOES	Other diseases of oesophagus	Binary	2021	European	191198	1503	189695	5964.7399031370614		16380379	NA	NA	HG19/GRCh37
530.1	digestive	esophagitis, gerd and related diseases	finn-b-K11_OESITIS	oesophagitis	Binary	2021	European		747	189695			16380373	NA	NA	HG19/GRCh37
530.11	digestive	gerd	ebi-a-GCST90000514	Gastroesophageal reflux disease	NA	2021	European	602604	129080	473524			2320781	Ong JS	NA	HG19/GRCh37
530.14	digestive	reflux esophagitis	Not Identified
530.15	digestive	eosinophilic esophagitis	Not Identified
530.5	digestive	disorders of esophageal motility	finn-b-K11_ACHAL	achalasia of cardia	Binary	2021	European		255	189695			16380373	NA	NA	HG19/GRCh37
530.9	digestive	heartburn	finn-b-R18_HEARTBURN	heartburn	Binary	2021	European	163062	1094	161968	4346.6409586537638		16380242	NA	NA	HG19/GRCh37
531	digestive	peptic ulcer (excl. esophageal)	finn-b-K11_PULC	Peptic ulcer	Binary	2021	European	189825	130	189695	519.64388252337676		16380374	NA	NA	HG19/GRCh37
532	digestive	dysphagia	finn-b-R18_DYSPHAGIA	dysphagia	Binary	2021	European	165465	3497	161968	13692.372308343151		16380224	NA	NA	HG19/GRCh37
535	digestive	gastritis and duodenitis	Not Identified
535.1	digestive	acute gastritis	finn-b-K11_ACUTGASTR	acute gastritis	Binary	2021	European	190979	1284	189695	5101.4693762141387		16380389	NA	NA	HG19/GRCh37
535.8	digestive	other specified gastritis	finn-b-K11_OTHGASTR	other gastritis (incl. duodenitis)	Binary	2021	European		3873	189695			16380406	NA	NA	HG19/GRCh37
536	digestive	disorders of function of stomach	Not Identified
536.3	digestive	gastroparesis	Not Identified
536.8	digestive	dyspepsia and other specified disorders of function of stomach	finn-b-K11_FUNCDYSP	functional dyspepsia	Binary	2021	European		4376	189695			16380380	NA	NA	HG19/GRCh37
537	digestive	other disorders of stomach and duodenum	finn-b-K11_OTHDISSTOMDUOD	other diseases of stomach and duodenum	Binary	2021	European		891	189695			16380377	NA	NA	HG19/GRCh37
539	digestive	bariatric surgery	Not Identified
550	digestive	abdominal hernia	finn-b-K11_OTHABDHER	other and unspecified abdominal hernia	Binary	2021	European	191074	517	190557	2062.4044925002881		16380379	NA	NA	HG19/GRCh37
550.2	digestive	diaphragmatic hernia	finn-b-K11_DIAHER	diaphragmatic hernia	Binary	2021	European	196298	5741	190557	22292.386820038919		16380395	NA	NA	HG19/GRCh37
557	digestive	intestinal malabsorption (non-celiac)	finn-b-K11_MALABSORB	Intestinal malabsorbtion	Binary	2021	European		582	210964			16380436	NA	NA	HG19/GRCh37
557.1	digestive	celiac disease	ieu-a-1058	celiac disease	Binary	2011	European	24269	12041	12228	24267.559108327499		38037	Trynka	NA	HG19/GRCh37
558	digestive	noninfectious gastroenteritis	finn-b-K11_ENERCOLNONINF	Noninfective enteritis and colitis	Binary	2021	European		8492	210300			16380466	NA	NA	HG19/GRCh37
561	digestive	symptoms involving digestive system	finn-b-R18_SYMPTOMS_SIGNS_INVOLVI_DIGES_SYSTEM_ABDOMEN	Symptoms and signs involving the digestive system and abdomen	Binary	2021	European		56824	161968			16380466	NA	NA	HG19/GRCh37
564	digestive	functional digestive disorders	finn-b-K11_OTHFUNC	Other functional intestinal disroders	Binary	2021	European		7495	182423			16380394	NA	NA	HG19/GRCh37
564.1	digestive	irritable bowel syndrome	finn-b-K11_IBS	irritable bowel syndrome	Binary	2021	European	187028	4605	182423	17966.46309643476		16380376	NA	NA	HG19/GRCh37
564.9	digestive	personal history of diseases of digestive system	Not Identified
571	digestive	chronic liver disease and cirrhosis	finn-b-CIRRHOSIS_BROAD	Cirrhosis, broad definition used in the article https://doi.org/10.1101/594523	Binary	2021	European	218792	1931	216861	7655.8300303484593		16380466	NA	NA	HG19/GRCh37
571.5	digestive	other chronic nonalcoholic liver disease	finn-b-NAFLD	Nonalcoholic fatty liver disease	Binary	2021	European	218792	894	217898	3561.3882043219128		16380466	NA	NA	HG19/GRCh37
578	digestive	gastrointestinal hemorrhage	finn-b-K11_GIBLEEDING	GI-bleeding	Binary	2021	European		4992	210964			16380464	NA	NA	HG19/GRCh37
578.8	digestive	hemorrhage of rectum and anus	Not Identified
585	genitourinary	renal failure	finn-b-N14_RENFAIL	renal failure	Binary	2021	European	218792	5951	212841	23156.546692749282		16380466	NA	NA	HG19/GRCh37
585.1	genitourinary	acute renal failure	finn-b-N14_ACUTERENFAIL	acute renal failure	Binary	2021	European	215224	2383	212841	9426.4599301193175		16380456	NA	NA	HG19/GRCh37
585.3	genitourinary	chronic renal failure [ckd]	ebi-a-GCST90018822	Chronic renal failure	NA	2021	European	482858	8287	474571			24185976	Sakaue S	NA	HG19/GRCh37
591	genitourinary	urinary tract infection	ebi-a-GCST90013890	Urinary tract infection or kidney infection (Firth correction)	NA	2021	European	397867					11037343	Mbatchou J	NA	HG19/GRCh37
592	genitourinary	cystitis and urethritis	finn-b-N14_CYSTITIS	Cystitis	Binary	2021	European	203221	8081	195140	31038.649352183089		16380426	NA	NA	HG19/GRCh37
592.13	genitourinary	chronic interstitial cystitis	Not Identified
593	genitourinary	hematuria	finn-b-R18_UNSPE_HAEMATU	Unspecified haematuria	Binary	2021	European		6619	202910			16380439	NA	NA	HG19/GRCh37
593.1	genitourinary	gross hematuria	Not Identified
594	genitourinary	urinary calculus	finn-b-N14_CALCULOWER	Calculus of lower urinary tract	Binary	2021	European		622	213445			16380457	NA	NA	HG19/GRCh37
594.1	genitourinary	calculus of kidney	finn-b-N14_CALCUKIDUR	calculus of kidney and ureter	Binary	2021	European	218414	4969	213445	19423.81358337836		16380464	NA	NA	HG19/GRCh37
599	genitourinary	other symptoms/disorders or the urinary system	finn-b-N14_URINOTH	Other diseases of urinary system	Binary	2021	European	218792	23652	195140	84380.622326227647		16380466	NA	NA	HG19/GRCh37
599.3	genitourinary	dysuria	finn-b-R18_PAIN_ASSOCIATED_W_MICTU	pain associated with micturition	Binary	2021	European		1531	202910			16380433	NA	NA	HG19/GRCh37
599.4	genitourinary	urinary incontinence	finn-b-R18_UNSPE_URINARY_INCONTINENCE	unspecified urinary incontinence	Binary	2021	European	204267	1357	202910	5391.9403525777534		16380434	NA	NA	HG19/GRCh37
599.5	genitourinary	frequency of urination and polyuria	finn-b-R18_POLYURIA	polyuria	Binary	2021	European		3340	202910			16380442	NA	NA	HG19/GRCh37
599.9	genitourinary	other abnormality of urination	Not Identified
600	genitourinary	hyperplasia of prostate	finn-b-N14_PROSTHYPERPLA	hyperplasia of prostate	Binary	2021	European	85917	13118	72799	44460.457511319073		16378414	NA	NA	HG19/GRCh37
615	genitourinary	endometriosis	finn-b-N14_ENDOMETRIOSIS	endometriosis	Binary	2021	European	77257	8288	68969	29595.50963666723		16377306	NA	NA	HG19/GRCh37
626	genitourinary	disorders of menstruation and other abnormal bleeding from female genital tract	Not Identified
626.1	genitourinary	irregular menstrual cycle/bleeding	finn-b-N14_MESNRUIRREG	Excessive, freguent and irrelgular menstruation	Binary	2021	European		17873	68969			16378366	NA	NA	HG19/GRCh37
628	genitourinary	ovarian cyst	finn-b-N14_OVARYCYST	ovarian cyst	Binary	2021	European	79817	10848	68969	37494.554393174389		16377648	NA	NA	HG19/GRCh37
681	dermatologic	superficial cellulitis and abscess	ieu-b-4970	Cellulitis	Binary	2021	European	486484	12196	474288	47561.000550891709		12243539	Hamilton F	UK Biobank	HG19/GRCh37
687.4	dermatologic	disturbance of skin sensation	finn-b-R18_DISTU_SKIN_SENSA	Disturbances of skin sensation	Binary	2021	European	211464	3916	207548	15373.925925925931		16380443	NA	NA	HG19/GRCh37
707	dermatologic	chronic ulcer of skin	finn-b-L12_CHRONICULCEROFSKIN	chronic ulcer of skin, not elsewhere classified	Binary	2021	European	208304	822	207482	3275.0250403256782		16380442	NA	NA	HG19/GRCh37
707.3	dermatologic	chronic ulcer of unspecified site	Not Identified
716	musculoskeletal	other arthropathies	finn-b-ARTHRO_SPEC	Other specific arthropathies	Binary	2021	European	173151	317	172834	1265.6785811228351		16380281	NA	NA	HG19/GRCh37
716.9	musculoskeletal	arthropathy nos	finn-b-M13_ENTEROARTHR	Enteropathic arthropathies	Binary	2021	European		295	147221			16380134	NA	NA	HG19/GRCh37
720	musculoskeletal	spinal stenosis	finn-b-M13_SPINSTENOSIS	spinal stenosis	Binary	2021	European	173851	9169	164682	34741.687030848247		16380277	NA	NA	HG19/GRCh37
720.1	musculoskeletal	spinal stenosis of lumbar region	Not Identified
721	musculoskeletal	spondylosis and allied disorders	finn-b-M13_SPONDYLOSIS	spondylosis	Binary	2021	European		9371	164682			16380248	NA	NA	HG19/GRCh37
721.1	musculoskeletal	spondylosis without myelopathy	Not Identified
722	musculoskeletal	intervertebral disc disorders	Not Identified
722.1	musculoskeletal	displacement of intervertebral disc	Not Identified
722.6	musculoskeletal	degeneration of intervertebral disc	Not Identified
722.8	musculoskeletal	postlaminectomy syndrome	Not Identified
722.9	musculoskeletal	other and unspecified disc disorder	finn-b-M13_INTERVERTEB	Other intervertebral disc disorders	Binary	2021	European		20001	164682			16380337	NA	NA	HG19/GRCh37
724	musculoskeletal	other and unspecified disorders of back	ebi-a-GCST90013897	Back problem (Firth correction)	NA	2021	European	402528					11038187	Mbatchou J	NA	HG19/GRCh37
724.1	musculoskeletal	disorders of sacrum	finn-b-G6_LSROOT	Lumbosacral root disorders, not elsewhere classified	Binary	2021	European		232	195047			16380414	NA	NA	HG19/GRCh37
740	musculoskeletal	osteoarthrosis	ebi-a-GCST90013881	Osteoarthritis (Firth correction)	NA	2021	European	407746					11039204	Mbatchou J	NA	HG19/GRCh37
740.9	musculoskeletal	osteoarthrosis nos	finn-b-M13_ARTHROSIS_KNEE	Gonarthrosis	Binary	2021	European		22796	147221			16380285	NA	NA	HG19/GRCh37
743.1	musculoskeletal	osteoporosis	finn-b-M13_OSTEOPOROSIS	osteoporosis	Binary	2021	European	212778	3203	209575	12619.13778680127		16380452	NA	NA	HG19/GRCh37
743.11	musculoskeletal	osteoporosis nos	Not Identified
745	musculoskeletal	pain in joint	finn-b-JOINTPAIN	pain in joint	Binary	2021	European	144969	13419	131550	48707.501603791163		16380073	NA	NA	HG19/GRCh37
760	symptoms	back pain	ebi-a-GCST90018797	Back pain	NA	2021	European	468269	22413	445856			24174741	Sakaue S	NA	HG19/GRCh37
761	symptoms	cervicalgia	finn-b-M13_CERVICALGIA	cervicalgia	Binary	2021	European	167956	3274	164682	12840.71704494034		16380284	NA	NA	HG19/GRCh37
763	symptoms	thoracic or lumbosacral neuritis or radiculitis, unspecified	finn-b-M13_RADICULOPATHY	Radiculopathy	Binary	2021	European		2886	164682			16380228	NA	NA	HG19/GRCh37
764	symptoms	sciatica	finn-b-M13_SCIATICA	Siatica+with lumbago	Binary	2021	European		8915	164682			16380337	NA	NA	HG19/GRCh37
765	symptoms	cervical radiculitis	finn-b-M13_CERVICDISC	Cervical disc disorders	Binary	2021	European		7274	164682			16380237	NA	NA	HG19/GRCh37
766	symptoms	neuralgia, neuritis, and radiculitis nos	finn-b-M13_NEURALGIA	Neuralgia and neuritis, unspecified	Binary	2021	European	168319	678	167641	2701.0758856694729		16380309	NA	NA	HG19/GRCh37
770	symptoms	myalgia and myositis unspecified	finn-b-M13_MYALGIA	Myalgia	Binary	2021	European	170662	3021	167641	11870.093190048159		16380315	NA	NA	HG19/GRCh37
781	symptoms	symptoms involving nervous and musculoskeletal systems	finn-b-R18_SYMPTOMS_SIGNS_INVOLVI_NERVOUS_MUSCULOS_SYSTEMS	Symptoms and signs involving the nervous and musculoskeletal systems	Binary	2021	European	218792	9423	209369	36068.669549160848		16380466	NA	NA	HG19/GRCh37
785	symptoms	abdominal pain	finn-b-R18_ABDOMI_PELVIC_PAIN	Abdominal and pelvic pain	Binary	2021	European		49416	161968			16380396	NA	NA	HG19/GRCh37
788	symptoms	syncope and collapse	finn-b-R18_SYNCO_COLLAP	syncope and collapse	Binary	2021	European	181139	8140	172999	31096.823102700138		16380313	NA	NA	HG19/GRCh37
789	symptoms	nausea and vomiting	finn-b-R18_NAUSEA_VOMITI	nausea and vomiting	Binary	2021	European	166077	4109	161968	16029.34812165441		16380244	NA	NA	HG19/GRCh37
798	symptoms	malaise and fatigue	finn-b-R18_MALAI_FATIG	malaise and fatigue	Binary	2021	European	180362	7363	172999	28249.667601822999		16380305	NA	NA	HG19/GRCh37
798.1	symptoms	chronic fatigue syndrome	Not Identified
916	injuries & poisonings	contusion	finn-b-ST19_CONTU_OTHER_UNSPE_PARTS_FOOT	contusion of other and unspecified parts of foot	Binary	2021	European	207331	527	206804	2102.641823943356		16380440	NA	NA	HG19/GRCh37
961	injuries & poisonings	poisoning by other anti-infectives	finn-b-ST19_POISO_MEDICI	Poisoning by medicine	Binary	2021	European		4668	213568			16380463	NA	NA	HG19/GRCh37
965	injuries & poisonings	poisoning by analgesics, antipyretics, and antirheumatics	Not Identified
965.1	injuries & poisonings	opiates and related narcotics causing adverse effects in therapeutic use	finn-b-ST19_POISO_NARCOT_PSYCHOD_HALLUCINOG	Poisoning by narcotics and psychodysleptics [hallucinogens]	Binary	2021	European	213838	270	213568	1078.636350882444		16380433	NA	NA	HG19/GRCh37
969	injuries & poisonings	poisoning by psychotropic agents	Not Identified
977	injuries & poisonings	personal history of allergy to medicinal agents	Not Identified
*Not Identified: Trait not identified in IEU GWAS database through our search protocol (Figure 1)

## Sheet: Supplementary Data 2
Supplementary Data 2. Candidate and final keywords for phecode - GWAS dataset matching
Phecode	Search keyword 1st choice: Phecode description	Search keyword 2nd choice: The descriptions of the ICD-10 codes mapped to the corresponding phecodea	Automatch by 1st or 2nd choice (if TRUE, matched string marked as red)	Matched partial string by manual search	Extra selection criteria	GWAS trait description	GWAS ID in IEU GWAS database
8.51	intestinal e. coli	other intestinal escherichia coli infections	FALSE	NA	NA	Not Identified
8.51		enteropathogenic escherichia coli infection
8.51		enterotoxigenic escherichia coli infection
8.51		enterohemorrhagic escherichia coli infection
8.51		enteroinvasive escherichia coli infection
41	bacterial infection nos	other melioidosis	FALSE	bacterial infection	Selected the one with phrase with similar meaning as 'NOS', i.e. 'other/unspecified'	Bacterial infection, other or unspecified	finn-b-AB1_BACTINF_NOS
41		spirillosis
41		whooping cough due to bordetella pertussis
41		whooping cough due to other bordetella species without pneumonia
41		plague
41		rat-bite fever, unspecified
41		actinomycotic meningitis
41		other forms of listeriosis
41		whooping cough, unspecified species with pneumonia
41		waterhouse-friderichsen syndrome
41		whooping cough due to other bordetella species with pneumonia
41		whooping cough due to bordetella parapertussis
41		proteus (mirabilis) (morganii) as the cause of diseases classified elsewhere
41		pneumococcal arthritis, left shoulder
41		systemic hemophilus aegyptius infection
41		whooping cough
41		brucellosis due to brucella canis
41		diphtheritic polyneuritis
41		listeriosis, unspecified
41		anthrax
41		other forms of tularemia
41		pneumococcal arthritis, unspecified joint
41		actinomycosis
41		other forms of plague
41		anthrax, unspecified
41		pneumococcal polyarthritis
41		toxic shock syndrome
41		other tetanus
41		clostridium perfringens [c. perfringens] as the cause of diseases classified elsewhere
41		whooping cough due to bordetella parapertussis with pneumonia
41		pneumococcal arthritis and polyarthritis
41		abdominal actinomycosis
41		bubonic plague
41		whooping cough due to bordetella pertussis with pneumonia
41		meningococcal infection, unspecified
41		cutaneous erysipeloid
41		plague meningitis
41		gas gangrene
41		pneumococcal arthritis, right wrist
41		melioidosis sepsis
41		pneumococcal arthritis, left knee
41		actinomycotic encephalitis
41		extraintestinal yersiniosis
41		mycoplasma infection, unspecified site
41		pneumococcal arthritis, unspecified hip
41		pseudomonas (aeruginosa) (mallei) (pseudomallei) as the cause of diseases classified elsewhere
41		other bacterial infections of unspecified site
41		meningococcal infection
41		vibrio vulnificus as the cause of diseases classified elsewhere
41		listeriosis
41		whooping cough due to bordetella parapertussis without pneumonia
41		pneumococcal arthritis, left ankle and foot
41		acute bronchitis due to mycoplasma pneumoniae
41		actinomycosis, unspecified
41		pneumococcal arthritis, wrist
41		pneumococcal arthritis, unspecified ankle and foot
41		pneumococcal arthritis, shoulder
41		hemophilus influenzae [h. influenzae] as the cause of diseases classified elsewhere
41		subacute and chronic melioidosis
41		other specified zoonotic bacterial diseases, not elsewhere classified
41		other brucellosis
41		melioidosis, unspecified
41		zoonotic bacterial disease, unspecified
41		erysipeloid, unspecified
41		glanders and melioidosis
41		other forms of anthrax
41		pneumococcal arthritis, right hand
41		other meningococcal infections
41		brucellosis due to brucella abortus
41		nocardiosis, unspecified
41		oculoglandular listeriosis
41		pneumococcal arthritis, unspecified wrist
41		klebsiella pneumoniae [k. pneumoniae] as the cause of diseases classified elsewhere
41		other specified bacterial diseases
41		pneumococcal arthritis, unspecified hand
41		pneumococcal arthritis, right knee
41		bacterial infection of unspecified site
41		diphtheritic tubulo-interstitial nephropathy
41		pneumococcal arthritis, right ankle and foot
41		listerial sepsis
41		meningococcal retrobulbar neuritis
41		erysipelothrix sepsis
41		generalized tularemia
41		nonpneumonic legionnaires' disease [pontiac fever]
41		actinomycetoma
41		tularemia
41		other specified bacterial agents as the cause of diseases classified elsewhere
41		brucellosis
41		cervicofacial actinomycosis
41		diphtheritic radiculomyelitis
41		pneumococcal arthritis, hand
41		pneumococcal arthritis, right shoulder
41		bacterial infection, unspecified
41		listerial endocarditis
41		pneumococcal arthritis, ankle and foot
41		acute bronchitis due to hemophilus influenzae
41		pasteurellosis
41		listerial meningoencephalitis
41		brucellosis, unspecified
41		pneumococcal arthritis, knee
41		whooping cough due to bordetella pertussis without pneumonia
41		pneumococcal arthritis, vertebrae
41		pneumococcal arthritis, left elbow
41		brucellosis due to brucella melitensis
41		whooping cough, unspecified species without pneumonia
41		glanders
41		bacteroides fragilis [b. fragilis] as the cause of diseases classified elsewhere
41		pneumococcal arthritis, left wrist
41		whipple's disease
41		listerial meningitis
41		wound botulism
41		other forms of actinomycosis
41		diphtheria, unspecified
41		rat-bite fevers
41		pneumococcal arthritis, elbow
41		pneumococcal arthritis, unspecified knee
41		mycetoma, unspecified
41		tularemia, unspecified
41		pneumococcal arthritis, unspecified elbow
41		pneumococcal arthritis, left hand
41		diphtheria
41		plague, unspecified
41		other forms of listeriosis
41		pneumococcal arthritis, right hip
41		cutaneous listeriosis
41		listerial meningitis and meningoencephalitis
41		mycoplasma pneumoniae [m. pneumoniae] as the cause of diseases classified elsewhere
41		other forms of erysipeloid
41		hemophilus influenzae infection, unspecified site
41		pneumococcal arthritis, unspecified shoulder
41		other forms of nocardiosis
41		pneumococcal arthritis, right elbow
41		other forms of actinomycosis
41		brucellosis due to brucella suis
41		pneumococcal arthritis, left hip
41		pneumococcal arthritis, hip
112	candidiasis	candidiasis of other sites	TRUE			candidiasis	finn-b-AB1_CANDIDIASIS
112		candidiasis
112		candidiasis of other urogenital sites
112		candidiasis, unspecified
112		candidal otitis externa
112		candidiasis of vulva and vagina
112		candidal esophagitis
112		candidal balanitis
112		other urogenital candidiasis
112		candidal stomatitis
112		candidal cheilitis
112		candidal cystitis and urethritis
112		other sites of candidiasis
112		candidal enteritis
112		candidal sepsis
211	benign neoplasm of other parts of digestive system	benign neoplasm of other and unspecified parts of small intestine	TRUE			benign neoplasm of other and ill-defined parts of digestive system	finn-b-CD2_BENIGN_OTHERDIGESTIVE
211		benign neoplasm of soft tissue of peritoneum
211		benign neoplasm of mesothelial tissue of peritoneum
211		benign neoplasm of endocrine pancreas
211		benign neoplasm of duodenum
211		benign neoplasm of ill-defined sites within the digestive system
211		benign neoplasm of extrahepatic bile ducts
211		benign neoplasm of esophagus
211		benign neoplasm of pancreas
211		benign neoplasm of stomach
211		benign neoplasm of unspecified part of small intestine
211		polyp of stomach and duodenum
211		benign neoplasm of liver
211		benign neoplasm of soft tissue of retroperitoneum and peritoneum
211		benign neoplasm of soft tissue of retroperitoneum
211		benign neoplasm of other and ill-defined parts of digestive system
211		benign neoplasm of other parts of small intestine
229.1	benign neoplasm of lymph nodes	benign neoplasm of lymph nodes	FALSE	NA		Not Identified
244	hypothyroidism	NA	TRUE			hypothyroidism, strict autoimmune, 3 medication purchases required	finn-b-E4_HYTHY_AI_STRICT_PURCH
244.4	hypothyroidism nos	hypothyroidism, unspecified	FALSE	hypothyroidism	Selected the one with phrase with similar meaning as 'NOS', i.e. 'other/unspecified'	hypothyroidism, other/unspecified	finn-b-E4_HYTHYNAS
250	diabetes mellitus	other specified diabetes mellitus with other specified complication	TRUE			diabetes mellitus	finn-b-E4_DIABETES
250		other specified diabetes mellitus with diabetic macular edema, resolved following treatment, right eye
250		other specified diabetes mellitus with hypoglycemia without coma
250		other specified diabetes mellitus
250		other specified diabetes mellitus with diabetic neuropathy, unspecified
250		other specified diabetes mellitus with other diabetic arthropathy
250		other specified diabetes mellitus with other diabetic ophthalmic complication
250		other specified diabetes mellitus with hyperosmolarity with coma
250		other specified diabetes mellitus with diabetic macular edema, resolved following treatment, bilateral
250		other specified diabetes mellitus with neurological complications
250		other specified diabetes mellitus with other oral complications
250		other specified diabetes mellitus with circulatory complications
250		other specified diabetes mellitus with skin complications
250		other specified diabetes mellitus with diabetic peripheral angiopathy with gangrene
250		other specified diabetes mellitus without complications
250		other specified diabetes mellitus with diabetic cataract
250		other specified diabetes mellitus with other specified complications
250		other specified diabetes mellitus with diabetic macular edema, resolved following treatment, unspecified eye
250		other specified diabetes mellitus with oral complications
250		other specified diabetes mellitus with diabetic peripheral angiopathy without gangrene
250		other specified diabetes mellitus with diabetic nephropathy
250		other specified diabetes mellitus with hypoglycemia
250		other specified diabetes mellitus with other diabetic neurological complication
250		other specified diabetes mellitus with diabetic arthropathy
250		other specified diabetes mellitus with foot ulcer
250		other specified diabetes mellitus with diabetic mononeuropathy
250		other specified diabetes mellitus with other skin complications
250		other specified diabetes mellitus with periodontal disease
250		other specified diabetes mellitus with hyperosmolarity
250		other specified diabetes mellitus with diabetic chronic kidney disease
250		other specified diabetes mellitus with unspecified complications
250		other specified diabetes mellitus with diabetic necrobiosis lipoidica
250		other specified diabetes mellitus with diabetic neuropathic arthropathy
250		other specified diabetes mellitus with diabetic polyneuropathy
250		other specified diabetes mellitus with diabetic amyotrophy
250		other specified diabetes mellitus with diabetic autonomic (poly)neuropathy
250		other specified diabetes mellitus with diabetic macular edema, resolved following treatment, left eye
250		other specified diabetes mellitus with ketoacidosis without coma
250		other specified diabetes mellitus with ketoacidosis
250		other specified diabetes mellitus with hyperglycemia
250		other specified diabetes mellitus with hyperosmolarity without nonketotic hyperglycemic-hyperosmolar coma (nkhhc)
250		other specified diabetes mellitus with kidney complications
250		other specified diabetes mellitus with hypoglycemia with coma
250		other specified diabetes mellitus with ketoacidosis with coma
250		other specified diabetes mellitus with diabetic macular edema, resolved following treatment
250		other specified diabetes mellitus with other circulatory complications
250		other specified diabetes mellitus with other skin ulcer
250		other specified diabetes mellitus with other diabetic kidney complication
250		other specified diabetes mellitus with ophthalmic complications
250.2	type 2 diabetes	type 2 diabetes mellitus with other specified complications	TRUE			type 2 diabetes	finn-b-E4_DM2
250.2		type 2 diabetes mellitus with hypoglycemia
250.2		type 2 diabetes mellitus with hypoglycemia without coma
250.2		type 2 diabetes mellitus with hypoglycemia with coma
250.2		type 2 diabetes mellitus with periodontal disease
250.2		type 2 diabetes mellitus with other specified complication
250.2		type 2 diabetes mellitus with diabetic dermatitis
250.2		type 2 diabetes mellitus with diabetic neuropathic arthropathy
250.2		type 2 diabetes mellitus with hyperglycemia
250.2		pre-existing type 2 diabetes mellitus, in pregnancy
250.2		type 2 diabetes mellitus with diabetic arthropathy
250.2		type 2 diabetes mellitus with other skin complications
250.2		type 2 diabetes mellitus with hyperosmolarity
250.2		type 2 diabetes mellitus
250.2		type 2 diabetes mellitus with foot ulcer
250.2		type 2 diabetes mellitus with unspecified complications
250.2		type 2 diabetes mellitus with oral complications
250.2		type 2 diabetes mellitus without complications
250.2		type 2 diabetes mellitus with hyperosmolarity with coma
250.2		type 2 diabetes mellitus with hyperosmolarity without nonketotic hyperglycemic-hyperosmolar coma (nkhhc)
250.2		type 2 diabetes mellitus with skin complications
250.2		type 2 diabetes mellitus with other skin ulcer
250.2		type 2 diabetes mellitus with other oral complications
250.2		type 2 diabetes mellitus with other diabetic arthropathy
250.22	type 2 diabetes with renal manifestations	type 2 diabetes mellitus with diabetic chronic kidney disease	FALSE	diabetic nephropathy	Chose the current one over the one with '(more controls excluded)'	diabetic nephropathy	ebi-a-GCST90018832
250.22		type 2 diabetes mellitus with diabetic nephropathy
250.22		type 2 diabetes mellitus with kidney complications
250.22		type 2 diabetes mellitus with other diabetic kidney complication
250.24	type 2 diabetes with neurological manifestations	type 2 diabetes mellitus with neurological complications	FALSE	type 2 diabetes; neurological complications		Type 2 diabetes with neurological complications	finn-b-E4_DM2NEU
250.24		type 2 diabetes mellitus with diabetic amyotrophy
250.24		type 2 diabetes mellitus with diabetic neuropathy, unspecified
250.24		type 2 diabetes mellitus with other diabetic neurological complication
250.24		type 2 diabetes mellitus with diabetic autonomic (poly)neuropathy
250.24		type 2 diabetes mellitus with diabetic polyneuropathy
250.24		type 2 diabetes mellitus with diabetic mononeuropathy
250.3	insulin pump user	presence of other endocrine implants	FALSE	NA		Not Identified
250.3		presence of endocrine implants
250.3		presence of insulin pump (external) (internal)
250.6	polyneuropathy in diabetes	drug or chemical induced diabetes mellitus with neurological complications with diabetic polyneuropathy	FALSE	diabetic polyneuropathy		Diabetic polyneuropathy	finn-b-DM_POLYNEURO
250.6		type 1 diabetes mellitus with diabetic polyneuropathy
250.6		diabetes mellitus due to underlying condition with diabetic polyneuropathy
251.1	hypoglycemia	hypoglycemia, unspecified	TRUE			diabetic hypoglycemia	finn-b-DM_HYPOGLYC
251.1		nondiabetic hypoglycemic coma
251.1		other hypoglycemia
251.1		drug-induced hypoglycemia without coma
272	disorders of lipoid metabolism	NA	FALSE	NA		Not Identified
272.1	hyperlipidemia	other hyperlipidemia	FALSE	NA		Not Identified
272.1		hyperlipidemia, unspecified
272.11	hypercholesterolemia	pure hypercholesterolemia	FALSE	Pure hypercholesterolaemia (alternative spelling)		Pure hypercholesterolaemia	finn-b-E4_HYPERCHOL
272.11		familial hypercholesterolemia
272.11		pure hypercholesterolemia, unspecified
276	disorders of fluid, electrolyte, and acid-base balance	NA	FALSE	NA		Other disorders of fluid, electrolyte and acid-base balance	finn-b-E4_FLUIDELECTRO
276.1	electrolyte imbalance	other disorders of electrolyte and fluid balance, not elsewhere classified	TRUE			other disorders of electrolyte and fluid balance, not elsewhere classified	finn-b-E4_FLUIDELECTRONAS
278	overweight, obesity and other hyperalimentation	body mass index (bmi) 25.0-25.9, adult	TRUE			Obesity and other hyperalimentation	finn-b-E4_OBESITY_HYPER
278		sequelae of hyperalimentation
278		other specified hyperalimentation
278		body mass index (bmi) 26.0-26.9, adult
278		body mass index (bmi) 28.0-28.9, adult
278		overweight
278		body mass index (bmi) 29.0-29.9, adult
278		other hyperalimentation
278		hypervitaminosis d
278		hypercarotinemia
278		megavitamin-b6 syndrome
278		body mass index (bmi) 27.0-27.9, adult
278		hypervitaminosis a
278.1	obesity	other obesity	TRUE			obesity	finn-b-E4_OBESITY
278.1		body mass index (bmi) 35.0-35.9, adult
278.1		drug-induced obesity
278.1		body mass index (bmi) 39.0-39.9, adult
278.1		obesity due to excess calories
278.1		diagnostic imaging inconclusive due to excess body fat of patient
278.1		body mass index (bmi) 30-39, adult
278.1		body mass index (bmi) 30.0-30.9, adult
278.1		other obesity due to excess calories
278.1		body mass index (bmi) 38.0-38.9, adult
278.1		body mass index (bmi) 31.0-31.9, adult
278.1		body mass index (bmi) 33.0-33.9, adult
278.1		obesity, unspecified
278.1		body mass index (bmi) 36.0-36.9, adult
278.1		body mass index (bmi) 37.0-37.9, adult
278.1		body mass index (bmi) 32.0-32.9, adult
278.1		body mass index (bmi) 34.0-34.9, adult
278.11	morbid obesity	body mass index (bmi) 50-59.9 , adult	FALSE	body mass index	Selected the one with descriptive words fitting the meaning, i.e. 'extreme'	Extreme body mass index	ieu-a-85
278.11		body mass index (bmi) 45.0-49.9, adult
278.11		body mass index (bmi) 60.0-69.9, adult
278.11		body mass index (bmi) 40 or greater, adult
278.11		morbid (severe) obesity due to excess calories
278.11		body mass index (bmi) 70 or greater, adult
278.11		body mass index (bmi) 40.0-44.9, adult
285	other anemias	myelophthisis	FALSE	NA		Not Identified
285		congenital dyserythropoietic anemia
285		other specified anemias
285		anemia, unspecified
285		other anemias
285		other specified anemias
288.2	elevated white blood cell count	other disorders of white blood cells	FALSE	white blood cell count		white blood cell count	ieu-b-30
288.2		lymphocytosis (symptomatic)
288.2		monocytosis (symptomatic)
288.2		elevated white blood cell count, unspecified
288.2		bandemia
288.2		other elevated white blood cell count
288.2		leukemoid reaction
288.2		plasmacytosis
288.2		basophilia
288.2		elevated white blood cell count
291	other specified nonpsychotic and/or transient mental disorders	NA	FALSE	NA		Not Identified
291.8	alteration of consciousness	stupor	TRUE			Somnolence, stupor and coma	finn-b-R18_SOMNO_STUPOR_COMA
291.8		somnolence
292	neurological disorders	frontal lobe and executive function deficit	FALSE	Neurological	Selected the one with phrase with similar meaning as 'disorders', i.e. 'diseases'	Neurological diseases	finn-b-G6_NEURO
292		attention and concentration deficit
292		visuospatial deficit
292		neurologic neglect syndrome
292		psychomotor deficit
292		other symptoms and signs involving cognitive functions and awareness
292.3	memory loss	anterograde amnesia	TRUE			memory loss	finn-b-MEMLOSS
292.3		other amnesia
292.3		retrograde amnesia
292.4	altered mental status	disorientation, unspecified	FALSE	NA		Not Identified
292.4		altered mental status, unspecified
295	schizophrenia and other psychotic disorders	other dissociative and conversion disorders	FALSE	schizophrenia	Selected the one with indication of other psychotic disorders, i.e. 'schizotypal and delusional disorders'	Schizophrenia, schizotypal and delusional disorders	finn-b-F5_SCHIZO
295.3	psychosis	other psychotic disorder not due to a substance or known physiological condition	FALSE	psychotic disorders		Other and unspecified nonorganic psychotic disorders	finn-b-F5_PSYCHOTH
295.3		psychotic disorder with hallucinations due to known physiological condition
295.3		unspecified psychosis not due to a substance or known physiological condition
295.3		psychotic disorder with delusions due to known physiological condition
296.1	bipolar	manic episode without psychotic symptoms, unspecified	TRUE			bipolar affective disorders	finn-b-F5_BIPO
296.1		manic episode without psychotic symptoms, mild
296.1		bipolar disorder, in full remission, most recent episode manic
296.1		bipolar disorder, current episode manic without psychotic features, severe
296.1		bipolar disorder, current episode mixed, moderate
296.1		bipolar disorder, current episode manic without psychotic features, unspecified
296.1		bipolar disorder, current episode depressed, severe, with psychotic features
296.1		bipolar disorder, current episode depressed, mild or moderate severity
296.1		bipolar disorder, current episode manic without psychotic features
296.1		bipolar disorder, current episode mixed
296.1		manic episode, severe, without psychotic symptoms
296.1		bipolar disorder, in full remission, most recent episode mixed
296.1		other bipolar disorders
296.1		bipolar disorder, in partial remission, most recent episode depressed
296.1		bipolar disorder
296.1		bipolar disorder, in partial remission, most recent episode hypomanic
296.1		bipolar disorder, currently in remission
296.1		other manic episodes
296.1		bipolar disorder, current episode manic without psychotic features, mild
296.1		bipolar disorder, current episode mixed, severe, with psychotic features
296.1		manic episode without psychotic symptoms
296.1		bipolar disorder, in partial remission, most recent episode manic
296.1		manic episode without psychotic symptoms, moderate
296.1		bipolar disorder, in full remission, most recent episode hypomanic
296.1		manic episode, severe with psychotic symptoms
296.1		bipolar disorder, in partial remission, most recent episode mixed
296.1		bipolar disorder, current episode mixed, mild
296.1		bipolar disorder, current episode manic severe with psychotic features
296.1		bipolar disorder, current episode depressed, mild or moderate severity, unspecified
296.1		bipolar disorder, current episode depressed, mild
296.1		bipolar disorder, current episode manic without psychotic features, moderate
296.1		premenstrual dysphoric disorder
296.1		bipolar disorder, currently in remission, most recent episode unspecified
296.1		bipolar disorder, unspecified
296.1		manic episode in partial remission
296.1		manic episode, unspecified
296.1		bipolar disorder, current episode depressed, severe, without psychotic features
296.1		bipolar ii disorder
296.1		other bipolar disorder
296.1		manic episode in full remission
296.1		bipolar disorder, current episode mixed, severe, without psychotic features
296.1		bipolar disorder, current episode hypomanic
296.1		bipolar disorder, current episode depressed, moderate
296.1		bipolar disorder, in full remission, most recent episode depressed
296.1		bipolar disorder, current episode mixed, unspecified
297	suicidal ideation or attempt	contact with steam and hot vapors, undetermined intent, sequela	FALSE	NA		Not Identified
297		contact with hot fluids, undetermined intent, subsequent encounter
297		airgun discharge, undetermined intent, sequela
297		rifle, shotgun and larger firearm discharge, undetermined intent
297		contact with hot fluids, undetermined intent
297		other larger firearm discharge, undetermined intent, sequela
297		exposure to smoke, fire and flames, undetermined intent, initial encounter
297		contact with hot tap water, undetermined intent, initial encounter
297		poisoning by other drugs, medicaments and biological substances, undetermined, sequela
297		contact with sword or dagger, undetermined intent, subsequent encounter
297		contact with unspecified sharp object, undetermined intent, sequela
297		contact with blunt object, undetermined intent, sequela
297		other larger firearm discharge, undetermined intent, initial encounter
297		military firearm discharge, undetermined intent, initial encounter
297		unspecified larger firearm discharge, undetermined intent, initial encounter
297		other specified events, undetermined intent, sequela
297		contact with other hot objects, undetermined intent, subsequent encounter
297		other and unspecified firearm discharge, undetermined intent
297		contact with hot tap water, undetermined intent
297		contact with explosive material, undetermined intent, subsequent encounter
297		contact with knife, undetermined intent
297		contact with blunt object, undetermined intent
297		poisoning by other bacterial vaccines, undetermined, sequela
297		other firearm discharge, undetermined intent, initial encounter
297		unspecified firearm discharge, undetermined intent, initial encounter
297		falling, lying or running before or into moving object, undetermined intent
297		unspecified firearm discharge, undetermined intent
297		exposure to smoke, fire and flames, undetermined intent
297		poisoning by unspecified drugs, medicaments and biological substances, undetermined, sequela
297		contact with other sharp object, undetermined intent
297		shotgun discharge, undetermined intent, sequela
297		contact with steam and hot vapors, undetermined intent, subsequent encounter
297		falling, lying or running before or into moving object, undetermined intent, initial encounter
297		contact with unspecified hot objects, undetermined intent
297		contact with other sharp object, undetermined intent, sequela
297		contact with steam and hot vapors, undetermined intent, initial encounter
297		contact with other hot objects, undetermined intent
297		other larger firearm discharge, undetermined intent
297		shotgun discharge, undetermined intent, initial encounter
297		machine gun discharge, undetermined intent, initial encounter
297		other firearm discharge, undetermined intent, sequela
297		hunting rifle discharge, undetermined intent, initial encounter
297		contact with other hot objects, undetermined intent, initial encounter
297		contact with knife, undetermined intent, sequela
297		poisoning by mixed bacterial vaccines without a pertussis component, undetermined, sequela
297		contact with hot fluids, undetermined intent, sequela
297		machine gun discharge, undetermined intent
297		contact with knife, undetermined intent, subsequent encounter
297		airgun discharge, undetermined intent, subsequent encounter
297		contact with hot household appliance, undetermined intent, subsequent encounter
297		unspecified larger firearm discharge, undetermined intent, sequela
297		other firearm discharge, undetermined intent, subsequent encounter
297		poisoning by other vaccines and biological substances, undetermined, sequela
297		crashing of motor vehicle, undetermined intent, subsequent encounter
297		contact with other sharp object, undetermined intent, initial encounter
297		contact with sharp glass, undetermined intent, initial encounter
297		poisoning by other viral vaccines, undetermined, sequela
297		contact with other sharp object, undetermined intent, subsequent encounter
297		handgun discharge, undetermined intent, initial encounter
297		contact with blunt object, undetermined intent, initial encounter
297		contact with other hot objects, undetermined intent, sequela
297		crashing of motor vehicle, undetermined intent
297		other specified events, undetermined intent, initial encounter
297		contact with hot tap water, undetermined intent, sequela
297		contact with unspecified hot objects, undetermined intent, sequela
297		military firearm discharge, undetermined intent, subsequent encounter
297		contact with unspecified sharp object, undetermined intent, subsequent encounter
297		contact with unspecified hot objects, undetermined intent, initial encounter
297		contact with unspecified sharp object, undetermined intent, initial encounter
297		other specified events, undetermined intent, subsequent encounter
297		contact with hot fluids, undetermined intent, initial encounter
297		contact with sharp glass, undetermined intent, sequela
297		contact with explosive material, undetermined intent, initial encounter
297		machine gun discharge, undetermined intent, sequela
297		contact with knife, undetermined intent, initial encounter
297		other larger firearm discharge, undetermined intent, subsequent encounter
297		other specified events, undetermined intent
297		contact with sharp glass, undetermined intent, subsequent encounter
297		contact with steam, hot vapors and hot objects, undetermined intent
297		unspecified firearm discharge, undetermined intent, sequela
297		contact with sharp object, undetermined intent
297		hunting rifle discharge, undetermined intent
297		unspecified larger firearm discharge, undetermined intent, subsequent encounter
297		contact with hot tap water, undetermined intent, subsequent encounter
297		poisoning by smallpox vaccines, undetermined, sequela
297		crashing of motor vehicle, undetermined intent, sequela
297		contact with unspecified sharp object, undetermined intent
297		contact with unspecified hot objects, undetermined intent, subsequent encounter
297		falling, lying or running before or into moving object, undetermined intent, sequela
297		contact with explosive material, undetermined intent, sequela
297		falling, lying or running before or into moving object, undetermined intent, subsequent encounter
297		contact with sword or dagger, undetermined intent
297		exposure to smoke, fire and flames, undetermined intent, sequela
297		exposure to smoke, fire and flames, undetermined intent, subsequent encounter
297		other firearm discharge, undetermined intent
297		contact with blunt object, undetermined intent, subsequent encounter
297		unspecified larger firearm discharge, undetermined intent
297		handgun discharge, undetermined intent, subsequent encounter
297		military firearm discharge, undetermined intent, sequela
297		contact with hot household appliance, undetermined intent
297		handgun discharge, undetermined intent
297		unspecified firearm discharge, undetermined intent, subsequent encounter
297		poisoning by pertussis vaccine, including combinations with a pertussis component, undetermined, sequela
297		contact with sword or dagger, undetermined intent, initial encounter
297		hunting rifle discharge, undetermined intent, subsequent encounter
297		contact with hot household appliance, undetermined intent, initial encounter
297		contact with sharp glass, undetermined intent
297		contact with hot household appliance, undetermined intent, sequela
297		shotgun discharge, undetermined intent, subsequent encounter
297		contact with steam and hot vapors, undetermined intent
297		poisoning by immunoglobulin, undetermined, sequela
297		military firearm discharge, undetermined intent
297		contact with explosive material, undetermined intent
297		airgun discharge, undetermined intent, initial encounter
297		hunting rifle discharge, undetermined intent, sequela
297		airgun discharge, undetermined intent
297		handgun discharge, undetermined intent, sequela
297		contact with sword or dagger, undetermined intent, sequela
297		shotgun discharge, undetermined intent
297		machine gun discharge, undetermined intent, subsequent encounter
297		crashing of motor vehicle, undetermined intent, initial encounter
297.1	suicidal ideation	suicidal ideations	FALSE	NA		Not Identified
297.2	suicide or self-inflicted injury	poisoning by other antihypertensive drugs, intentional self-harm, sequela	FALSE	suicide	Selected the one with phrase with similar meaning as 'self-inflicted injury', i.e. 'intentional self-harm'	Suicide or other Intentional self-harm	finn-b-VWXY20_SUICI_OTHER_INTENTI_SELF_H
297.2		asphyxiation due to being trapped in a (discarded) refrigerator, intentional self-harm, subsequent encounter
297.2		toxic effect of unspecified alcohol, intentional self-harm
297.2		poisoning by butyrophenone and thiothixene neuroleptics, intentional self-harm, subsequent encounter
297.2		toxic effect of contact with venomous toad, intentional self-harm
297.2		poisoning by predominantly beta-adrenoreceptor agonists, intentional self-harm, initial encounter
297.2		toxic effect of unspecified gases, fumes and vapors, intentional self-harm, sequela
297.2		poisoning by predominantly alpha-adrenoreceptor agonists, intentional self-harm, initial encounter
297.2		other shellfish poisoning, intentional self-harm
297.2		poisoning by unspecified psychotropic drug, intentional self-harm, subsequent encounter
297.2		intentional self-harm by exposure to extremes of cold, subsequent encounter
297.2		intentional self-harm by unspecified sharp object, sequela
297.2		poisoning by unspecified hormone antagonists, intentional self-harm, sequela
297.2		poisoning by caffeine, intentional self-harm, sequela
297.2		toxic effect of corrosive acids and acid-like substances, intentional self-harm, initial encounter
297.2		toxic effect of unspecified pesticide, intentional self-harm
297.2		toxic effect of contact with venomous toad, intentional self-harm, initial encounter
297.2		toxic effect of carbon monoxide from other source, intentional self-harm, subsequent encounter
297.2		toxic effect of hydrogen cyanide, intentional self-harm
297.2		intentional collision of motor vehicle with other motor vehicle, sequela
297.2		poisoning by anticoagulants, intentional self-harm
297.2		toxic effect of fiberglass, intentional self-harm, sequela
297.2		other fish poisoning, intentional self-harm
297.2		poisoning by anthelminthics, intentional self-harm, subsequent encounter
297.2		intentional self-harm by smoke, fire and flames, sequela
297.2		toxic effect of unspecified substance, intentional self-harm, sequela
297.2		poisoning by antithrombotic drugs, self-harm, init
297.2		poisoning by intravenous anesthetics, self-harm, init
297.2		toxic effect of venom of hornets, self-harm, init
297.2		poisoning by rifampicins, intentional self-harm
297.2		poisoning by stimulant laxatives, self-harm, init
297.2		toxic effect of venom of black widow spider, self-harm, init
297.2		toxic effect of contact with unspecified venomous animal, intentional self-harm, subsequent encounter
297.2		self-harm by jumping or lying in front of mtr veh, sequela
297.2		toxic effect of aflatoxin, intentional self-harm, initial encounter
297.2		poisoning by other general anesthetics, intentional self-harm
297.2		poisoning by local anesthetics, intentional self-harm, subsequent encounter
297.2		toxic effect of contact with venomous toad, intentional self-harm, subsequent encounter
297.2		intentional self-harm by handgun discharge
297.2		toxic effect of thallium, intentional self-harm, subsequent encounter
297.2		intentional self-harm by airgun, initial encounter
297.2		intentional self-harm by electrocution, sequela
297.2		toxic effect of tetrachloroethylene, self-harm, sequela
297.2		toxic effect of other ingested (parts of) plant(s), intentional self-harm
297.2		poisoning by unspecified agents primarily affecting the cardiovascular system, intentional self-harm
297.2		toxic effect of 2-propanol, intentional self-harm, initial encounter
297.2		poisoning by antigonadotrophins, antiestrogens, antiandrogens, not elsewhere classified, intentional self-harm, subsequent encounter
297.2		poisoning by other antidepressants, intentional self-harm, sequela
297.2		poisoning by unspecified fibrinolysis-affecting drugs, intentional self-harm, sequela
297.2		poisoning by salicylates, intentional self-harm, subsequent encounter
297.2		intentional self-harm by hunting rifle discharge, subsequent encounter
297.2		intentional self-harm by sharp glass, sequela
297.2		poisoning by cannabis (derivatives), intentional self-harm
297.2		toxic effect of mercury and its compounds, intentional self-harm, sequela
297.2		poisoning by antimalarials and drugs acting on other blood protozoa, intentional self-harm, subsequent encounter
297.2		poisoning by mixed antiepileptics, self-harm, sequela
297.2		intentional self-harm by knife
297.2		poisoning by other systemic antibiotics, intentional self-harm, sequela
297.2		poisoning by ganglionic blocking drugs, self-harm, sequela
297.2		intentional self-harm by hunting rifle discharge, initial encounter
297.2		poisoning by pyrazolone derivatives, self-harm, init
297.2		poisoning by drugs affecting uric acid metabolism, intentional self-harm, subsequent encounter
297.2		poisoning by appetite depressants, intentional self-harm, initial encounter
297.2		poisoning by other bacterial vaccines, intentional self-harm, subsequent encounter
297.2		poisoning by other drugs acting on muscles, intentional self-harm
297.2		poisoning by other psychodysleptics [hallucinogens], intentional self-harm, initial encounter
297.2		poisoning by antipruritics, intentional self-harm
297.2		toxic effect of other alcohols, intentional self-harm, initial encounter
297.2		toxic effect of petroleum products, self-harm, subs
297.2		poisoning by glucocorticoids and synthetic analogues, intentional self-harm, sequela
297.2		poisoning by enzymes, intentional self-harm, subsequent encounter
297.2		toxic effect of carbon tetrachloride, intentional self-harm
297.2		poisoning by electrolytic, caloric and water-balance agents, intentional self-harm, sequela
297.2		intentional self-harm by unspecified hot objects, initial encounter
297.2		toxic effect of fusel oil, intentional self-harm, subsequent encounter
297.2		intentional self-harm by exposure to extremes of cold
297.2		intentional self-harm by other hot fluids, initial encounter
297.2		poisoning by antithyroid drugs, intentional self-harm
297.2		toxic effect of carbon monoxide from motor vehicle exhaust, intentional self-harm
297.2		toxic effect of unspecified seafood, intentional self-harm, sequela
297.2		poisoning by intravenous anesthetics, self-harm, subs
297.2		poisoning by phenothiazine antipsychotics and neuroleptics, intentional self-harm, initial encounter
297.2		poisoning by other synthetic narcotics, intentional self-harm
297.2		poisoning by unspecified systemic anti-infective and antiparasitics, intentional self-harm
297.2		poisoning by aspirin, intentional self-harm, sequela
297.2		poisoning by skeletal muscle relaxants [neuromuscular blocking agents], intentional self-harm, initial encounter
297.2		toxic effect of nitroglycerin and other nitric acids and esters, intentional self-harm, subsequent encounter
297.2		poisoning by coronary vasodilators, self-harm, init
297.2		poisoning by oxytocic drugs, intentional self-harm, subsequent encounter
297.2		poisoning by other hormones and synthetic substitutes, intentional self-harm
297.2		poisoning by oral contraceptives, intentional self-harm, initial encounter
297.2		toxic effect of unspecified organic solvent, intentional self-harm, subsequent encounter
297.2		toxic effect of unspecified pesticide, intentional self-harm, initial encounter
297.2		intentional self-harm by knife, sequela
297.2		poisoning by mixed bacterial vaccines without a pertussis component, intentional self-harm, subsequent encounter
297.2		toxic effect of venom of wasps, intentional self-harm, initial encounter
297.2		poisoning by chloramphenicol group, self-harm, sequela
297.2		intentional self-harm by drowning and submersion while in bathtub, initial encounter
297.2		asphyxiation due to smothering in furniture, intentional self-harm, sequela
297.2		poisoning by beta-adrenoreceptor antagonists, intentional self-harm, sequela
297.2		poisoning by enzymes, intentional self-harm, initial encounter
297.2		poisoning by ganglionic blocking drugs, self-harm, subs
297.2		poisoning by other antacids and anti-gastric-secretion drugs, intentional self-harm
297.2		poisoning by digestants, intentional self-harm
297.2		poisoning by antitussives, intentional self-harm
297.2		poisoning by oxytocic drugs, intentional self-harm
297.2		poisoning by smallpox vaccines, intentional self-harm, subsequent encounter
297.2		poisoning by electrolytic, caloric and water-balance agents, intentional self-harm, initial encounter
297.2		poisoning by unspecified drugs, medicaments and biological substances, intentional self-harm, initial encounter
297.2		toxic effect of ketones, intentional self-harm
297.2		intentional self-harm by jumping or lying in front of motor vehicle
297.2		intentional self-harm by other firearm discharge
297.2		poisoning by chloramphenicol group, self-harm, subs
297.2		toxic effect of phenol and phenol homologues, intentional self-harm, initial encounter
297.2		poisoning by expectorants, intentional self-harm
297.2		toxic effect of unspecified organic solvent, intentional self-harm
297.2		poisoning by aspirin, intentional self-harm
297.2		toxic effect of zinc and its compounds, self-harm, init
297.2		intentional self-harm by paintball gun
297.2		poisoning by digestants, intentional self-harm, subsequent encounter
297.2		poisoning by sulfonamides, intentional self-harm, initial encounter
297.2		poisoning by angiotensin-converting-enzyme inhibitors, intentional self-harm, sequela
297.2		poisoning by other antidysrhythmic drugs, intentional self-harm, initial encounter
297.2		toxic effect of rodenticides, intentional self-harm, subsequent encounter
297.2		toxic effect of contact with other venomous animals, intentional self-harm
297.2		poisoning by centrally-acting and adrenergic-neuron-blocking agents, intentional self-harm, sequela
297.2		poisoning by other hormones and synthetic substitutes, intentional self-harm, subsequent encounter
297.2		poisoning by sulfonamides, intentional self-harm
297.2		toxic effect of contact with portugese man-o-war, intentional self-harm
297.2		poisoning by iminostilbenes, intentional self-harm, subsequent encounter
297.2		poisoning by appetite depressants, self-harm, sequela
297.2		toxic effect of other insecticides, intentional self-harm, subsequent encounter
297.2		toxic effect of tetrachloroethylene, self-harm, init
297.2		poisoning by other antipsychotics and neuroleptics, intentional self-harm, initial encounter
297.2		toxic effect of carbon dioxide, intentional self-harm, initial encounter
297.2		toxic effect of ketones, intentional self-harm, subsequent encounter
297.2		poisoning by unspecified hormones and synthetic substitutes, intentional self-harm
297.2		toxic effect of carbon tetrachloride, self-harm, subs
297.2		toxic effect of venom of other snake, intentional self-harm
297.2		intentional self-harm by paintball gun, subsequent encounter
297.2		toxic effect of other metals, intentional self-harm, sequela
297.2		intentional self-harm by airgun, subsequent encounter
297.2		toxic effect of venom of other arthropod, intentional self-harm, initial encounter
297.2		poisoning by other antidysrhythmic drugs, intentional self-harm, subsequent encounter
297.2		poisoning by other antipsychotics and neuroleptics, intentional self-harm
297.2		poisoning by salicylates, intentional self-harm, initial encounter
297.2		toxic effect of venom of other arthropod, intentional self-harm, subsequent encounter
297.2		poisoning by antidiarrheal drugs, self-harm, sequela
297.2		poisoning by opth drugs and preparations, self-harm, subs
297.2		asphyxiation due to being trapped in bed linens, intentional self-harm, sequela
297.2		poisoning by keratolytics, keratoplastics, and other hair treatment drugs and preparations, intentional self-harm, sequela
297.2		other fish poisoning, intentional self-harm, subsequent encounter
297.2		poisoning by peripheral vasodilators, self-harm, subs
297.2		toxic effect of venom of other reptiles, intentional self-harm
297.2		poisoning by unspecified narcotics, intentional self-harm, sequela
297.2		toxic effect of other metals, intentional self-harm, initial encounter
297.2		toxic effect of contact with other venomous fish, intentional self-harm, sequela
297.2		poisoning by unspecified drugs, medicaments and biological substances, intentional self-harm, sequela
297.2		poisoning by insulin and oral hypoglycemic [antidiabetic] drugs, intentional self-harm, initial encounter
297.2		poisoning by angiotensin-converting-enzyme inhibitors, intentional self-harm, subsequent encounter
297.2		self-harm by drown after jump into swimming pool, subs
297.2		poisoning by antirheumatics, not elsewhere classified, intentional self-harm, initial encounter
297.2		poisoning by local anesthetics, intentional self-harm
297.2		intentional self-harm by steam or hot vapors, subsequent encounter
297.2		toxic effect of other halogen derivatives of aromatic hydrocarbons, intentional self-harm, sequela
297.2		poisoning by unspecified psychodysleptics [hallucinogens], intentional self-harm, subsequent encounter
297.2		toxic effect of corrosive acids and acid-like substances, intentional self-harm, sequela
297.2		poisoning by angiotensin-converting-enzyme inhibitors, intentional self-harm, initial encounter
297.2		poisoning by lysergide [lsd], intentional self-harm
297.2		poisoning by anticoagulant antagonists, vitamin k and other coagulants, intentional self-harm, initial encounter
297.2		toxic effect of lead and its compounds, self-harm, sequela
297.2		toxic effect of other ingested (parts of) plant(s), intentional self-harm, initial encounter
297.2		poisoning by antiviral drugs, intentional self-harm, initial encounter
297.2		toxic effect of detergents, intentional self-harm, sequela
297.2		toxic effect of zinc and its compounds, self-harm, subs
297.2		poisoning by other psychostimulants, intentional self-harm, initial encounter
297.2		toxic effect of other corrosive organic compounds, intentional self-harm
297.2		toxic effect of ingested berries, self-harm, sequela
297.2		poisoning by emetics, intentional self-harm, subsequent encounter
297.2		toxic effect of harmful algae and algae toxins, intentional self-harm, subsequent encounter
297.2		intentional self-harm by other hot objects
297.2		poisoning by other psychodysleptics [hallucinogens], intentional self-harm
297.2		poisoning by opium, intentional self-harm, initial encounter
297.2		toxic effect of venom of snake, intentional self-harm, init
297.2		toxic effect of nitroderivatives and aminoderivatives of benzene and its homologues, intentional self-harm, subsequent encounter
297.2		poisoning by other psychodysleptics [hallucinogens], intentional self-harm, sequela
297.2		poisoning by rifampicins, intentional self-harm, subsequent encounter
297.2		poisoning by enzymes, intentional self-harm
297.2		poisoning by vitamins, intentional self-harm, sequela
297.2		poisoning by coronary vasodilators, self-harm, sequela
297.2		poisoning by antimalarials and drugs acting on other blood protozoa, intentional self-harm, initial encounter
297.2		poisoning by unspecified systemic antibiotic, intentional self-harm, subsequent encounter
297.2		poisoning by other primarily systemic and hematological agents, intentional self-harm, subsequent encounter
297.2		toxic effect of cadmium and its compounds, self-harm, init
297.2		poisoning by tetracyclic antidepressants, intentional self-harm, initial encounter
297.2		poisoning by mineralocorticoids and their antagonists, intentional self-harm, subsequent encounter
297.2		poisoning by lysergide, intentional self-harm, subs encntr
297.2		poisoning by antiviral drugs, intentional self-harm, subsequent encounter
297.2		toxic effect of other specified inorganic substances, intentional self-harm, sequela
297.2		toxic effect of contact with other jellyfish, intentional self-harm
297.2		poisoning by propionic acid derivatives, intentional self-harm, initial encounter
297.2		poisoning by methadone, intentional self-harm, subsequent encounter
297.2		toxic effect of venom of venomous lizard, self-harm, sequela
297.2		toxic effect of formaldehyde, intentional self-harm, sequela
297.2		poisoning by other antiprotozoal drugs, intentional self-harm
297.2		intentional self-harm by drowning and submersion while in bathtub
297.2		asphyxiation due to smothering under pillow, self-harm, init
297.2		intentional self-harm by blunt object, sequela
297.2		self-harm by drown after jump into swimming pool, sequela
297.2		intentional self-harm by other specified means
297.2		intentional collision of motor vehicle with tree, initial encounter
297.2		poisoning by antimycobacterial drugs, self-harm, sequela
297.2		intentional self-harm by knife, initial encounter
297.2		poisoning by calcium-channel blockers, intentional self-harm
297.2		poisoning by otorhinolaryngological drugs and preparations, intentional self-harm, subsequent encounter
297.2		toxic effect of other seafood, intentional self-harm
297.2		poisoning by smallpox vaccines, self-harm, sequela
297.2		asphyxiation due to mechanical threat to breathing due to other causes, intentional self-harm
297.2		poisoning by other antiepileptic and sedative-hypnotic drugs, intentional self-harm, subsequent encounter
297.2		toxic effect of latex, intentional self-harm, initial encounter
297.2		toxic effect of arsenic and its compounds, intentional self-harm
297.2		toxic effect of paints and dyes, not elsewhere classified, intentional self-harm, subsequent encounter
297.2		poisoning by tetracyclines, intentional self-harm, subsequent encounter
297.2		poisoning by expectorants, intentional self-harm, initial encounter
297.2		intentional self-harm by drowning and submersion
297.2		poisoning by androgens and anabolic congeners, intentional self-harm, initial encounter
297.2		poisoning by insulin and oral hypoglycemic [antidiabetic] drugs, intentional self-harm
297.2		intentional self-harm by drowning and submersion, unspecified
297.2		poisoning by other opioids, intentional self-harm, subsequent encounter
297.2		scombroid fish poisoning, intentional self-harm, initial encounter
297.2		poisoning by skeletal muscle relaxants [neuromuscular blocking agents], intentional self-harm
297.2		poisoning by monoamine-oxidase-inhibitor antidepressants, intentional self-harm, sequela
297.2		toxic effect of strychnine and its salts, intentional self-harm
297.2		poisoning by antineoplastic and immunosuppressive drugs, intentional self-harm
297.2		toxic effect of contact with other venomous plant, intentional self-harm
297.2		poisoning by other narcotics, intentional self-harm, subsequent encounter
297.2		toxic effect of chlorofluorocarbons, self-harm, init
297.2		toxic effect of unspecified organic solvent, intentional self-harm, sequela
297.2		poisoning by penicillins, intentional self-harm, subsequent encounter
297.2		asphyxiation due to smothering in furniture, self-harm, init
297.2		toxic effect of fluorine gas and hydrogen fluoride, intentional self-harm, subsequent encounter
297.2		intentional self-harm by hot tap water, sequela
297.2		toxic effect of chromium and its compounds, intentional self-harm
297.2		toxic effect of venom of other north and south american snake, intentional self-harm
297.2		poisoning by glucocorticoids and synthetic analogues, intentional self-harm, subsequent encounter
297.2		poisoning by other synthetic narcotics, intentional self-harm, subsequent encounter
297.2		toxic effect of detergents, intentional self-harm, initial encounter
297.2		intentional self-harm by exposure to extremes of cold, initial encounter
297.2		asphyxiation due to smothering under pillow, intentional self-harm, sequela
297.2		intentional self-harm by unspecified firearm discharge, subsequent encounter
297.2		toxic effect of other mycotoxin food contaminants, intentional self-harm, sequela
297.2		poisoning by antirheumatics, not elsewhere classified, intentional self-harm
297.2		toxic effect of chewing tobacco, intentional self-harm, subsequent encounter
297.2		poisoning by unspecified antiepileptic and sedative-hypnotic drugs, intentional self-harm, subsequent encounter
297.2		other shellfish poisoning, intentional self-harm, sequela
297.2		poisoning by histamine h2-receptor blockers, intentional self-harm, sequela
297.2		toxic effect of petroleum products, self-harm, sequela
297.2		asphyxiation due to hanging, intentional self-harm
297.2		poisoning by emetics, intentional self-harm, initial encounter
297.2		toxic effect of other specified inorganic substances, intentional self-harm, subsequent encounter
297.2		poisoning by intravenous anesthetics, self-harm, sequela
297.2		intentional self-harm by hot household appliances, subsequent encounter
297.2		toxic effect of tobacco cigarettes, intentional self-harm
297.2		toxic effect of fluorine gas and hydrogen fluoride, intentional self-harm
297.2		poisoning by androgens and anabolic congeners, intentional self-harm, subsequent encounter
297.2		poisoning by unspecified psychotropic drug, intentional self-harm, initial encounter
297.2		toxic effect of fusel oil, intentional self-harm, initial encounter
297.2		poisoning by unspecified drugs acting on muscles, intentional self-harm
297.2		poisoning by other parasympathomimetics [cholinergics], intentional self-harm, sequela
297.2		poisoning by unspecified fibrinolysis-affecting drugs, intentional self-harm, subsequent encounter
297.2		intentional self-harm by paintball gun, initial encounter
297.2		poisoning by unspecified fibrinolysis-affecting drugs, intentional self-harm, initial encounter
297.2		toxic effect of chromium and its compounds, self-harm, subs
297.2		poisoning by cardiac-stimulant glycosides and drugs of similar action, intentional self-harm, sequela
297.2		toxic effect of aflatoxin, intentional self-harm, sequela
297.2		toxic effect of petroleum products, self-harm, init
297.2		poisoning by digestants, intentional self-harm, sequela
297.2		scombroid fish poisoning, intentional self-harm, sequela
297.2		poisoning by iron and its compounds, intentional self-harm
297.2		asphyxiation due to being trapped in a car trunk, intentional self-harm, sequela
297.2		poisoning by aminoglycosides, intentional self-harm
297.2		intentional self-harm by jumping or lying in front of moving object
297.2		toxic effect of contact with other venomous marine animals, intentional self-harm, initial encounter
297.2		toxic effect of other organic solvents, intentional self-harm, initial encounter
297.2		intentional self-harm by explosive material, initial encounter
297.2		toxic effect of contact with other jellyfish, intentional self-harm, subsequent encounter
297.2		poisoning by antiasthmatics, intentional self-harm
297.2		toxic effect of venom of other australian snake, intentional self-harm, subsequent encounter
297.2		toxic effect of sulfur dioxide, intentional self-harm, subsequent encounter
297.2		poisoning by tetracyclic antidepressants, intentional self-harm, subsequent encounter
297.2		poisoning by heroin, intentional self-harm, initial encounter
297.2		poisoning by therapeutic gases, intentional self-harm
297.2		poisoning by lysergide, intentional self-harm, init encntr
297.2		toxic effect of homologues of benzene, self-harm, init
297.2		toxic effect of harmful algae and algae toxins, intentional self-harm, initial encounter
297.2		other intentional self-harm by drowning and submersion, initial encounter
297.2		toxic effect of unspecified gases, fumes and vapors, intentional self-harm, initial encounter
297.2		poisoning by local anesthetics, self-harm, sequela
297.2		intentional self-harm by hot tap water, subsequent encounter
297.2		toxic effect of corrosive alkalis and alkali-like substances, intentional self-harm, initial encounter
297.2		poisoning by monoamine-oxidase-inhibitor antidepressants, intentional self-harm
297.2		intentional self-harm by hot household appliances
297.2		toxic effect of venom of tarantula, self-harm, sequela
297.2		intentional self-harm by unspecified sharp object, initial encounter
297.2		poisoning by other psychotropic drugs, intentional self-harm, initial encounter
297.2		asphyxiation due to hanging, intentional self-harm, sequela
297.2		toxic effect of phosphorus and its compounds, intentional self-harm, subsequent encounter
297.2		poisoning by thrombolytic drug, self-harm, sequela
297.2		poisoning by barbiturates, intentional self-harm, initial encounter
297.2		toxic effect of tobacco and nicotine, self-harm, sequela
297.2		toxic effect of unspecified alcohol, intentional self-harm, subsequent encounter
297.2		poisoning by antineoplastic and immunosuppressive drugs, intentional self-harm, sequela
297.2		intentional self-harm by unspecified hot objects
297.2		poisoning by dental drugs, topically applied, intentional self-harm, sequela
297.2		poisoning by cephalosporins and other beta-lactam antibiotics, intentional self-harm, subsequent encounter
297.2		poisoning by unspecified narcotics, intentional self-harm, initial encounter
297.2		poisoning by anticoagulant antagonists, vitamin k and other coagulants, intentional self-harm
297.2		toxic effect of venom of reptiles, self-harm, sequela
297.2		toxic effect of mercury and its compounds, self-harm, init
297.2		poisoning by unspecified anesthetic, intentional self-harm
297.2		poisoning by unspecified drugs acting on muscles, intentional self-harm, initial encounter
297.2		poisoning by tricyclic antidepressants, self-harm, sequela
297.2		toxic effect of other halogen derivatives of aliphatic hydrocarbons, intentional self-harm, sequela
297.2		toxic effect of copper and its compounds, self-harm, init
297.2		toxic effect of carbon monoxide from unspecified source, intentional self-harm, initial encounter
297.2		intentional self-harm by other specified means, subsequent encounter
297.2		toxic effect of chloroform, intentional self-harm
297.2		poisoning by other viral vaccines, intentional self-harm
297.2		ciguatera fish poisoning, intentional self-harm, initial encounter
297.2		poisoning by opth drugs and preparations, self-harm, sequela
297.2		poisoning by other nonsteroidal anti-inflammatory drugs [nsaid], intentional self-harm, initial encounter
297.2		poisoning by other nonopioid analgesics and antipyretics, not elsewhere classified, intentional self-harm, initial encounter
297.2		toxic effect of other organic solvents, intentional self-harm, sequela
297.2		toxic effect of nitroglycerin and other nitric acids and esters, intentional self-harm, sequela
297.2		poisoning by macrolides, intentional self-harm
297.2		poisoning by other agents primarily affecting the cardiovascular system, intentional self-harm, subsequent encounter
297.2		toxic effect of formaldehyde, intentional self-harm, subsequent encounter
297.2		poisoning by unspecified agents primarily affecting the gastrointestinal system, intentional self-harm, initial encounter
297.2		poisoning by caffeine, intentional self-harm, subsequent encounter
297.2		intentional collision of motor vehicle with train
297.2		poisoning by anticholinesterase agents, self-harm, subs
297.2		poisoning by unspecified drugs, medicaments and biological substances, intentional self-harm, subsequent encounter
297.2		self-harm by oth larger firearm discharge, sequela
297.2		poisoning by antihyperlipidemic and antiarteriosclerotic drugs, intentional self-harm
297.2		toxic effect of unspecified spider venom, intentional self-harm, initial encounter
297.2		intentional self-harm by unspecified firearm discharge
297.2		toxic effect of tobacco cigarettes, intentional self-harm, initial encounter
297.2		toxic effect of carbon monoxide from motor vehicle exhaust, intentional self-harm, sequela
297.2		poisoning by skeletal muscle relaxants, self-harm, subs
297.2		poisoning by other antihypertensive drugs, intentional self-harm, initial encounter
297.2		poisoning by antipruritics, intentional self-harm, initial encounter
297.2		intentional self-harm by blunt object, initial encounter
297.2		toxic effect of herbicides and fungicides, intentional self-harm
297.2		poisoning by tetracyclic antidepressants, self-harm, sequela
297.2		toxic effect of soaps, intentional self-harm, initial encounter
297.2		toxic effect of manganese and its compounds, self-harm, subs
297.2		poisoning by other parasympatholytics [anticholinergics and antimuscarinics] and spasmolytics, intentional self-harm, subsequent encounter
297.2		toxic effect of hydrogen cyanide, self-harm, subs
297.2		poisoning by other psychotropic drugs, intentional self-harm, subsequent encounter
297.2		poisoning by anterior pituitary hormones, self-harm, sequela
297.2		toxic effect of other corrosive organic compounds, intentional self-harm, subsequent encounter
297.2		poisoning by otorhinolaryngological drugs and preparations, intentional self-harm, initial encounter
297.2		toxic effect of pesticides, intentional self-harm, sequela
297.2		poisoning by ophthalmological drugs and preparations, intentional self-harm
297.2		poisoning by amphetamines, intentional self-harm, sequela
297.2		toxic effect of zinc and its compounds, self-harm, sequela
297.2		intentional self-harm by other firearm discharge, initial encounter
297.2		toxic effect of unspecified seafood, intentional self-harm, subsequent encounter
297.2		poisoning by selective serotonin reuptake inhibitors, intentional self-harm
297.2		poisoning by antidotes and chelating agents, intentional self-harm
297.2		intentional collision of motor vehicle with other motor vehicle, subsequent encounter
297.2		toxic effect of unspecified corrosive substance, intentional self-harm, sequela
297.2		poisoning by other general anesthetics, intentional self-harm, sequela
297.2		intentional self-harm by other sharp object, initial encounter
297.2		poisoning by emetics, intentional self-harm
297.2		toxic effect of paints and dyes, not elsewhere classified, intentional self-harm, initial encounter
297.2		poisoning by mineralocorticoids and their antagonists, intentional self-harm
297.2		asphyxiation due to being trapped in a car trunk, intentional self-harm, initial encounter
297.2		toxic effect of chloroform, intentional self-harm, sequela
297.2		poisoning by other parasympatholytics [anticholinergics and antimuscarinics] and spasmolytics, intentional self-harm
297.2		poisoning by other agents primarily affecting gastrointestinal system, intentional self-harm, sequela
297.2		toxic effect of other specified substances, intentional self-harm, subsequent encounter
297.2		toxic effect of other seafood, intentional self-harm, initial encounter
297.2		poisoning by butyrophenone and thiothixene neuroleptics, intentional self-harm
297.2		poisoning by anticoagulants, intentional self-harm, sequela
297.2		poisoning by selective serotonin and norepinephrine reuptake inhibitors, intentional self-harm, subsequent encounter
297.2		poisoning by glucocorticoids and synthetic analogues, intentional self-harm
297.2		intentional self-harm by airgun, sequela
297.2		toxic effect of venom of ants, self-harm, sequela
297.2		intentional self-harm by other sharp object
297.2		toxic effect of mercury and its compounds, intentional self-harm
297.2		toxic effect of contact with other venomous fish, intentional self-harm, subsequent encounter
297.2		poisoning by thrombolytic drug, intentional self-harm
297.2		toxic effect of venom of other venomous lizard, intentional self-harm
297.2		poisoning by other antiprotozoal drugs, intentional self-harm, initial encounter
297.2		intentional self-harm by drowning and submersion in natural water
297.2		poisoning by antigonadotrophins, antiestrogens, antiandrogens, not elsewhere classified, intentional self-harm, sequela
297.2		toxic effect of lacrimogenic gas, self-harm, init
297.2		intentional collision of motor vehicle with train, sequela
297.2		toxic effect of other specified gases, fumes and vapors, intentional self-harm
297.2		poisoning by appetite depressants, self-harm, subs
297.2		toxic effect of methanol, intentional self-harm, sequela
297.2		other intentional self-harm by drowning and submersion, sequela
297.2		toxic effect of unspecified metal, intentional self-harm, subsequent encounter
297.2		poisoning by mineralocorticoids and their antagonists, intentional self-harm, initial encounter
297.2		intentional self-harm by other firearm discharge, subsequent encounter
297.2		toxic effect of venom of bees, intentional self-harm, initial encounter
297.2		poisoning by unspecified psychodysleptics [hallucinogens], intentional self-harm
297.2		toxic effect of unspecified seafood, intentional self-harm, initial encounter
297.2		poisoning by other systemic antibiotics, intentional self-harm, subsequent encounter
297.2		poisoning by ganglionic blocking drugs, self-harm, init
297.2		toxic effect of nitroderivatives and aminoderivatives of benzene and its homologues, intentional self-harm
297.2		poisoning by tetracyclines, intentional self-harm, initial encounter
297.2		poisoning by cocaine, intentional self-harm, subsequent encounter
297.2		toxic effect of contact with other venomous animals, intentional self-harm, subsequent encounter
297.2		poisoning by lysergide [lsd], intentional self-harm, sequela
297.2		toxic effect of carbon monoxide from unspecified source, intentional self-harm, sequela
297.2		toxic effect of unspecified spider venom, intentional self-harm, sequela
297.2		toxic effect of dichloromethane, intentional self-harm
297.2		toxic effect of aflatoxin, intentional self-harm, subsequent encounter
297.2		poisoning by antifungal antibiotics, systemically used, intentional self-harm, initial encounter
297.2		poisoning by peripheral vasodilators, intentional self-harm
297.2		toxic effect of corrosive alkalis and alkali-like substances, intentional self-harm
297.2		poisoning by other hormone antagonists, intentional self-harm
297.2		poisoning by unspecified anesthetic, intentional self-harm, sequela
297.2		toxic effect of dichloromethane, intentional self-harm, subsequent encounter
297.2		poisoning by anticholinesterase agents, self-harm, sequela
297.2		intentional self-harm by other sharp object, sequela
297.2		poisoning by unspecified psychodysleptics [hallucinogens], intentional self-harm, initial encounter
297.2		poisoning by barbiturates, intentional self-harm, subsequent encounter
297.2		toxic effect of other corrosive organic compounds, intentional self-harm, initial encounter
297.2		toxic effect of zinc and its compounds, intentional self-harm
297.2		poisoning by unspecified fibrinolysis-affecting drugs, intentional self-harm
297.2		poisoning by selective serotonin reuptake inhibitors, intentional self-harm, sequela
297.2		toxic effect of venom of gila monster, intentional self-harm
297.2		toxic effect of unspecified substance, intentional self-harm, initial encounter
297.2		poisoning by other fibrinolysis-affecting drugs, intentional self-harm, sequela
297.2		poisoning by unspecified agents primarily affecting the cardiovascular system, intentional self-harm, subsequent encounter
297.2		intentional self-harm by sword or dagger
297.2		poisoning by unspecified drugs acting on muscles, intentional self-harm, subsequent encounter
297.2		toxic effect of venom of snake, intentional self-harm, subs
297.2		toxic effect of unspecified inorganic substance, intentional self-harm, subsequent encounter
297.2		poisoning by expectorants, intentional self-harm, subsequent encounter
297.2		poisoning by other anti-common-cold drugs, intentional self-harm, subsequent encounter
297.2		poisoning by aminoglycosides, intentional self-harm, initial encounter
297.2		poisoning by unspecified agents primarily affecting the cardiovascular system, intentional self-harm, initial encounter
297.2		poisoning by other vaccines and biological substances, intentional self-harm, initial encounter
297.2		toxic effect of venom of black widow spider, intentional self-harm
297.2		toxic effect of latex, intentional self-harm, subsequent encounter
297.2		poisoning by chloramphenicol group, intentional self-harm
297.2		toxic effect of other halogen derivatives of aromatic hydrocarbons, intentional self-harm, initial encounter
297.2		poisoning by antiasthmatics, intentional self-harm, subsequent encounter
297.2		poisoning by other parasympathomimetics [cholinergics], intentional self-harm, initial encounter
297.2		poisoning by unspecified systemic anti-infective and antiparasitics, intentional self-harm, sequela
297.2		toxic effect of other specified noxious substances eaten as food, intentional self-harm, initial encounter
297.2		poisoning by other laxatives, intentional self-harm, initial encounter
297.2		poisoning by diagnostic agents, self-harm, sequela
297.2		poisoning by antivaricose drugs, including sclerosing agents, intentional self-harm, subsequent encounter
297.2		toxic effect of venom of other australian snake, intentional self-harm, initial encounter
297.2		poisoning by unspecified drugs primarily affecting the autonomic nervous system, intentional self-harm
297.2		ciguatera fish poisoning, intentional self-harm, subsequent encounter
297.2		poisoning by unspecified antiepileptic and sedative-hypnotic drugs, intentional self-harm, initial encounter
297.2		poisoning by other antipsychotics and neuroleptics, intentional self-harm, sequela
297.2		toxic effect of contact with stingray, intentional self-harm
297.2		toxic effect of venom of scorpion, self-harm, init
297.2		toxic effect of dichloromethane, intentional self-harm, initial encounter
297.2		toxic effect of tin and its compounds, self-harm, subs
297.2		poisoning by propionic acid derivatives, intentional self-harm
297.2		toxic effect of venom of bees, intentional self-harm, subsequent encounter
297.2		intentional self-harm by shotgun discharge, sequela
297.2		poisoning by antithyroid drugs, self-harm, sequela
297.2		poisoning by local astringents and local detergents, intentional self-harm, sequela
297.2		toxic effect of contact with other venomous plant, intentional self-harm, subsequent encounter
297.2		poisoning by cardiac-stimulant glycosides and drugs of similar action, intentional self-harm
297.2		toxic effect of tobacco and nicotine, self-harm, init
297.2		intentional collision of motor vehicle with tree
297.2		toxic effect of unspecified metal, intentional self-harm, sequela
297.2		poisoning by mixed bacterial vaccines without a pertussis component, intentional self-harm, sequela
297.2		poisoning by propionic acid derivatives, self-harm, sequela
297.2		toxic effect of manganese and its compounds, intentional self-harm, sequela
297.2		poisoning by cannabis (derivatives), intentional self-harm, initial encounter
297.2		poisoning by other agents primarily acting on the respiratory system, intentional self-harm, subsequent encounter
297.2		toxic effect of glycols, intentional self-harm, sequela
297.2		toxic effect of venom of spider, intentional self-harm, subs
297.2		asphyxiation due to being trapped in bed linens, intentional self-harm, initial encounter
297.2		poisoning by antimycobacterial drugs, intentional self-harm
297.2		poisoning by chloramphenicol group, self-harm, init
297.2		poisoning by electrolytic, caloric and water-balance agents, intentional self-harm, subsequent encounter
297.2		poisoning by other nonopioid analgesics and antipyretics, not elsewhere classified, intentional self-harm, sequela
297.2		poisoning by thyroid hormones and substitutes, intentional self-harm
297.2		poisoning by pertussis vaccine, including combinations with a pertussis component, intentional self-harm
297.2		poisoning by unspecified systemic antibiotic, intentional self-harm, sequela
297.2		asphyxiation due to being trapped in a (discarded) refrigerator, intentional self-harm, sequela
297.2		toxic effect of ingested mushrooms, self-harm, sequela
297.2		toxic effect of trichloroethylene, self-harm, subs
297.2		poisoning by inhaled anesthetics, intentional self-harm
297.2		toxic effect of beryllium and its compounds, intentional self-harm, sequela
297.2		other shellfish poisoning, intentional self-harm, initial encounter
297.2		toxic effect of cyanides, intentional self-harm, sequela
297.2		intentional self-harm by rifle, shotgun and larger firearm discharge
297.2		poisoning by other specified systemic anti-infectives and antiparasitics, intentional self-harm, subsequent encounter
297.2		toxic effect of contact with venomous frog, intentional self-harm, initial encounter
297.2		intentional self-harm by sword or dagger, subsequent encounter
297.2		toxic effect of strychnine and its salts, self-harm, init
297.2		intentional self-harm by unspecified sharp object, subsequent encounter
297.2		poisoning by unspecified psychostimulants, intentional self-harm, sequela
297.2		poisoning by stimulant laxatives, self-harm, subs
297.2		poisoning by other antacids and anti-gastric-secretion drugs, intentional self-harm, subsequent encounter
297.2		toxic effect of unspecified inorganic substance, intentional self-harm, sequela
297.2		toxic effect of unspecified seafood, intentional self-harm
297.2		toxic effect of venom of other african and asian snake, intentional self-harm, initial encounter
297.2		poisoning by methylphenidate, intentional self-harm
297.2		poisoning by unspecified antipsychotics and neuroleptics, intentional self-harm, subsequent encounter
297.2		poisoning by antiparkinsonism drugs and other central muscle-tone depressants, intentional self-harm, initial encounter
297.2		poisoning by immunoglobulin, intentional self-harm, subsequent encounter
297.2		poisoning by other anti-common-cold drugs, intentional self-harm, sequela
297.2		poisoning by other vaccines and biological substances, intentional self-harm, sequela
297.2		poisoning by unspecified agents primarily affecting the gastrointestinal system, intentional self-harm, subsequent encounter
297.2		poisoning by other antidepressants, intentional self-harm, subsequent encounter
297.2		poisoning by unspecified systemic anti-infective and antiparasitics, intentional self-harm, initial encounter
297.2		poisoning by unspecified psychotropic drug, intentional self-harm, sequela
297.2		poisoning by cocaine, intentional self-harm, initial encounter
297.2		poisoning by antithrombotic drugs, self-harm, sequela
297.2		toxic effect of venom of brown recluse spider, slf-hrm, sqla
297.2		poisoning by other estrogens and progestogens, intentional self-harm, initial encounter
297.2		self-harm by drown while in swimming pool, sequela
297.2		poisoning by other laxatives, intentional self-harm, sequela
297.2		poisoning by anterior pituitary [adenohypophyseal] hormones, intentional self-harm
297.2		asphyxiation due to plastic bag, intentional self-harm
297.2		intentional self-harm by explosive material, subsequent encounter
297.2		poisoning by carbonic-anhydrase inhibitors, benzothiadiazides and other diuretics, intentional self-harm, initial encounter
297.2		toxic effect of contact with other venomous amphibian, intentional self-harm, sequela
297.2		poisoning by pertussis vaccine, including combinations with a pertussis component, intentional self-harm, sequela
297.2		poisoning by hemostatic drug, intentional self-harm, initial encounter
297.2		self-harm by unsp larger firearm discharge, sequela
297.2		poisoning by other bacterial vaccines, intentional self-harm, initial encounter
297.2		toxic effect of latex, intentional self-harm, sequela
297.2		poisoning by caffeine, intentional self-harm
297.2		toxic effect of carbon monoxide from unspecified source, intentional self-harm
297.2		suicide attempt, initial encounter
297.2		toxic effect of ketones, intentional self-harm, initial encounter
297.2		poisoning by antidiarrheal drugs, intentional self-harm, initial encounter
297.2		toxic effect of venom of venomous lizard, self-harm, subs
297.2		poisoning by loop diuretics, intentional self-harm, subs
297.2		poisoning by hemostatic drug, intentional self-harm, subsequent encounter
297.2		poisoning by other opioids, intentional self-harm, sequela
297.2		poisoning by calcium-channel blockers, self-harm, sequela
297.2		poisoning by amphetamines, intentional self-harm
297.2		toxic effect of coral snake venom, self-harm, init
297.2		poisoning by aspirin, intentional self-harm, subsequent encounter
297.2		toxic effect of carbon dioxide, self-harm, sequela
297.2		toxic effect of other organic solvents, intentional self-harm
297.2		toxic effect of beryllium and its compounds, self-harm, init
297.2		poisoning by unspecified general anesthetics, intentional self-harm, sequela
297.2		poisoning by sulfonamides, intentional self-harm, sequela
297.2		poisoning by oral contraceptives, self-harm, sequela
297.2		toxic effect of cadmium and its compounds, intentional self-harm, sequela
297.2		toxic effect of chewing tobacco, self-harm, sequela
297.2		toxic effect of unspecified pesticide, intentional self-harm, subsequent encounter
297.2		intentional self-harm by other hot fluids
297.2		toxic effect of ingested berries, self-harm, init
297.2		toxic effect of ethanol, intentional self-harm, initial encounter
297.2		intentional self-harm by smoke, fire and flames, subsequent encounter
297.2		poisoning by emollients, demulcents and protectants, intentional self-harm
297.2		asphyxiation due to hanging, intentional self-harm, initial encounter
297.2		toxic effect of other specified substances, intentional self-harm, initial encounter
297.2		poisoning by other antidysrhythmic drugs, intentional self-harm
297.2		poisoning by antiviral drugs, intentional self-harm, sequela
297.2		poisoning by predominantly beta-adrenoreceptor agonists, intentional self-harm, sequela
297.2		toxic effect of venom of ants, intentional self-harm, initial encounter
297.2		intentional self-harm by hot tap water, initial encounter
297.2		poisoning by anticoagulant antagonists, vitamin k and other coagulants, intentional self-harm, subsequent encounter
297.2		asphyxiation due to hanging, intentional self-harm, subsequent encounter
297.2		asphyxiation due to being trapped in a car trunk, intentional self-harm, subsequent encounter
297.2		toxic effect of hydrogen sulfide, intentional self-harm
297.2		poisoning by antiallergic and antiemetic drugs, intentional self-harm, sequela
297.2		toxic effect of fusel oil, intentional self-harm
297.2		poisoning by unspecified psychodysleptics [hallucinogens], intentional self-harm, sequela
297.2		poisoning by anticoagulants, intentional self-harm, initial encounter
297.2		toxic effect of other ingested (parts of) plant(s), intentional self-harm, subsequent encounter
297.2		poisoning by histamine h2-receptor blockers, self-harm, subs
297.2		toxic effect of nitrogen oxides, intentional self-harm, subsequent encounter
297.2		intentional self-harm by electrocution, subsequent encounter
297.2		toxic effect of other insecticides, intentional self-harm, initial encounter
297.2		toxic effect of tobacco and nicotine, self-harm, subs
297.2		toxic effect of venom of caterpillars, self-harm, sequela
297.2		intentional self-harm by unspecified hot objects, subsequent encounter
297.2		toxic effect of other specified gases, fumes and vapors, intentional self-harm, sequela
297.2		intentional self-harm by other sharp object, subsequent encounter
297.2		poisoning by other narcotics, intentional self-harm
297.2		toxic effect of contact with other venomous marine animals, intentional self-harm, subsequent encounter
297.2		toxic effect of other halogen derivatives of aliphatic hydrocarbons, intentional self-harm, subsequent encounter
297.2		poisoning by therapeutic gases, self-harm, sequela
297.2		poisoning by 4-aminophenol derivatives, intentional self-harm, sequela
297.2		toxic effect of venom of other north and south american snake, intentional self-harm, sequela
297.2		poisoning by alpha-adrenoreceptor antagonists, intentional self-harm
297.2		poisoning by other drugs, medicaments and biological substances, intentional self-harm, initial encounter
297.2		toxic effect of rodenticides, intentional self-harm, initial encounter
297.2		asphyxiation due to mechanical threat to breathing due to other causes, intentional self-harm, initial encounter
297.2		toxic effect of trichloroethylene, intentional self-harm
297.2		toxic effect of strychnine and its salts, self-harm, sequela
297.2		poisoning by antidotes and chelating agents, self-harm, init
297.2		poisoning by other parasympatholytics [anticholinergics and antimuscarinics] and spasmolytics, intentional self-harm, initial encounter
297.2		poisoning by barbiturates, intentional self-harm, sequela
297.2		intentional self-harm by shotgun discharge, subsequent encounter
297.2		toxic effect of herbicides and fungicides, self-harm, init
297.2		toxic effect of other corrosive organic compounds, intentional self-harm, sequela
297.2		poisoning by heroin, intentional self-harm, subsequent encounter
297.2		intentional self-harm by machine gun discharge
297.2		toxic effect of other specified substances, intentional self-harm
297.2		toxic effect of venom of wasps, self-harm, sequela
297.2		toxic effect of other halogen derivatives of aliphatic hydrocarbons, intentional self-harm
297.2		poisoning by pertussis vaccine, including combinations with a pertussis component, intentional self-harm, subsequent encounter
297.2		poisoning by antigonadotrophins, antiestrogens, antiandrogens, not elsewhere classified, intentional self-harm
297.2		poisoning by unspecified nonopioid analgesic, antipyretic and antirheumatic, intentional self-harm, initial encounter
297.2		poisoning by antimycobacterial drugs, self-harm, subs
297.2		toxic effect of nitroderivatives and aminoderivatives of benzene and its homologues, intentional self-harm, initial encounter
297.2		toxic effect of phosphorus and its compounds, intentional self-harm
297.2		poisoning by other viral vaccines, intentional self-harm, subsequent encounter
297.2		intentional self-harm by unspecified sharp object
297.2		toxic effect of nitroglycerin and other nitric acids and esters, intentional self-harm
297.2		poisoning by antithrombotic drugs, intentional self-harm
297.2		poisoning by tetracyclines, intentional self-harm
297.2		poisoning by iminostilbenes, intentional self-harm
297.2		toxic effect of lead and its compounds, intentional self-harm
297.2		poisoning by unspecified psychotropic drug, intentional self-harm
297.2		scombroid fish poisoning, intentional self-harm, subsequent encounter
297.2		toxic effect of contact with other venomous plant, intentional self-harm, sequela
297.2		poisoning by cephalosporins and other beta-lactam antibiotics, intentional self-harm
297.2		toxic effect of corrosive alkalis and alkali-like substances, intentional self-harm, subsequent encounter
297.2		poisoning by local astringents/detergents, self-harm, subs
297.2		toxic effect of organophosphate and carbamate insecticides, intentional self-harm, initial encounter
297.2		poisoning by other psychostimulants, intentional self-harm, sequela
297.2		poisoning by other topical agents, intentional self-harm
297.2		poisoning by carbonic-anhydrase inhibitors, benzothiadiazides and other diuretics, intentional self-harm
297.2		poisoning by loop diuretics, intentional self-harm, sequela
297.2		poisoning by antithyroid drugs, intentional self-harm, subsequent encounter
297.2		poisoning by mixed antiepileptics, self-harm, subs
297.2		toxic effect of venom of centipedes and venomous millipedes, intentional self-harm, sequela
297.2		toxic effect of rattlesnake venom, intentional self-harm
297.2		poisoning by inhaled anesthetics, self-harm, sequela
297.2		poisoning by other nonopioid analgesics and antipyretics, not elsewhere classified, intentional self-harm, subsequent encounter
297.2		suicide attempt
297.2		poisoning by emollients, demulcents and protectants, intentional self-harm, sequela
297.2		toxic effect of paints and dyes, not elsewhere classified, intentional self-harm
297.2		intentional self-harm by unspecified hot objects, sequela
297.2		other intentional self-harm by crashing of motor vehicle, sequela
297.2		asphyxiation due to being trapped in bed linens, intentional self-harm, subsequent encounter
297.2		poisoning by predominantly alpha-adrenoreceptor agonists, intentional self-harm, subsequent encounter
297.2		toxic effect of carbon monoxide from other source, intentional self-harm
297.2		intentional self-harm by crashing of aircraft, sequela
297.2		toxic effect of phenol and phenol homologues, intentional self-harm
297.2		toxic effect of unspecified substance, intentional self-harm
297.2		toxic effect of strychnine and its salts, self-harm, subs
297.2		toxic effect of other mycotoxin food contaminants, intentional self-harm
297.2		poisoning by unspecified nonopioid analgesic, antipyretic and antirheumatic, intentional self-harm, sequela
297.2		poisoning by unspecified nonopioid analgesic, antipyretic and antirheumatic, intentional self-harm, subsequent encounter
297.2		toxic effect of taipan venom, intentional self-harm, sequela
297.2		intentional self-harm by jumping from a high place, initial encounter
297.2		poisoning by emetics, intentional self-harm, sequela
297.2		toxic effect of contact with other venomous amphibian, intentional self-harm, initial encounter
297.2		toxic effect of chlorofluorocarbons, intentional self-harm
297.2		toxic effect of soaps, intentional self-harm
297.2		toxic effect of carbon dioxide, intentional self-harm, subsequent encounter
297.2		poisoning by phenothiazine antipsychotics and neuroleptics, intentional self-harm, sequela
297.2		poisoning by tricyclic antidepressants, intentional self-harm, initial encounter
297.2		poisoning by other systemic antibiotics, intentional self-harm, initial encounter
297.2		poisoning by other antipsychotics and neuroleptics, intentional self-harm, subsequent encounter
297.2		toxic effect of contact with portugese man-o-war, intentional self-harm, sequela
297.2		intentional self-harm by gas, air or spring-operated guns
297.2		poisoning by smallpox vaccines, intentional self-harm, initial encounter
297.2		poisoning by tricyclic antidepressants, intentional self-harm
297.2		poisoning by other anti-common-cold drugs, intentional self-harm
297.2		toxic effect of other tobacco and nicotine, intentional self-harm
297.2		toxic effect of benzene, intentional self-harm, sequela
297.2		toxic effect of homologues of benzene, self-harm, sequela
297.2		poisoning by mixed bacterial vaccines without a pertussis component, intentional self-harm
297.2		toxic effect of contact with portugese man-o-war, intentional self-harm, subsequent encounter
297.2		poisoning by other opioids, intentional self-harm
297.2		poisoning by other topical agents, intentional self-harm, subsequent encounter
297.2		poisoning by heroin, intentional self-harm
297.2		poisoning by peripheral vasodilators, self-harm, sequela
297.2		poisoning by saline and osmotic laxatives, self-harm, subs
297.2		toxic effect of other specified noxious substances eaten as food, intentional self-harm
297.2		scombroid fish poisoning, intentional self-harm
297.2		poisoning by unspecified anesthetic, intentional self-harm, initial encounter
297.2		toxic effect of contact with venomous marine plant, intentional self-harm, sequela
297.2		toxic effect of contact with portugese man-o-war, intentional self-harm, initial encounter
297.2		poisoning by other antidepressants, intentional self-harm
297.2		toxic effect of tin and its compounds, intentional self-harm
297.2		toxic effect of venom of other australian snake, intentional self-harm, sequela
297.2		intentional self-harm by crashing of aircraft, subsequent encounter
297.2		poisoning by other narcotics, intentional self-harm, initial encounter
297.2		toxic effect of contact with sea anemone, intentional self-harm, sequela
297.2		toxic effect of venom of spider, self-harm, sequela
297.2		intentional self-harm by drowning and submersion in natural water, sequela
297.2		toxic effect of chromium and its compounds, intentional self-harm, sequela
297.2		intentional self-harm by other specified means, initial encounter
297.2		poisoning by monoamine-oxidase-inhibitor antidepressants, intentional self-harm, initial encounter
297.2		poisoning by other antacids and anti-gastric-secretion drugs, intentional self-harm, sequela
297.2		poisoning by other primarily systemic and hematological agents, intentional self-harm
297.2		toxic effect of venom of scorpion, intentional self-harm
297.2		toxic effect of contact with other venomous fish, intentional self-harm, initial encounter
297.2		poisoning by therapeutic gases, intentional self-harm, subsequent encounter
297.2		poisoning by other fibrinolysis-affecting drugs, intentional self-harm
297.2		poisoning by stimulant laxatives, self-harm, sequela
297.2		toxic effect of unspecified organic solvent, intentional self-harm, initial encounter
297.2		poisoning by unspecified general anesthetics, intentional self-harm, subsequent encounter
297.2		toxic effect of venom of reptiles, self-harm, subs
297.2		poisoning by analeptics and opioid receptor antagonists, intentional self-harm, initial encounter
297.2		intentional self-harm by handgun discharge, sequela
297.2		poisoning by otorhinolaryngological drugs and preparations, intentional self-harm, sequela
297.2		poisoning by 4-aminophenol derivatives, intentional self-harm
297.2		toxic effect of venom of bees, self-harm, sequela
297.2		poisoning by other nonsteroidal anti-inflammatory drugs [nsaid], intentional self-harm, sequela
297.2		poisoning by antipruritics, intentional self-harm, sequela
297.2		toxic effect of venom of snake, self-harm, sequela
297.2		poisoning by diagnostic agents, intentional self-harm, subsequent encounter
297.2		toxic effect of smoke, intentional self-harm
297.2		toxic effect of ingested berries, intentional self-harm
297.2		poisoning by butyrophenone and thiothixene neuroleptics, intentional self-harm, initial encounter
297.2		poisoning by antineoplastic and immunosuppressive drugs, intentional self-harm, subsequent encounter
297.2		poisoning by other antihypertensive drugs, intentional self-harm
297.2		toxic effect of unspecified noxious substance eaten as food, intentional self-harm, initial encounter
297.2		poisoning by antifungal antibiotics, systemically used, intentional self-harm, subsequent encounter
297.2		intentional self-harm by hot tap water
297.2		poisoning by unspecified hormone antagonists, intentional self-harm, subsequent encounter
297.2		poisoning by pertussis vaccine, including combinations with a pertussis component, intentional self-harm, initial encounter
297.2		other intentional self-harm by crashing of motor vehicle, initial encounter
297.2		poisoning by unspecified hormones and synthetic substitutes, intentional self-harm, sequela
297.2		toxic effect of hydrogen cyanide, self-harm, sequela
297.2		poisoning by antidotes and chelating agents, intentional self-harm, sequela
297.2		poisoning by other drug primarily affecting the autonomic nervous system, intentional self-harm, sequela
297.2		toxic effect of copper and its compounds, intentional self-harm
297.2		toxic effect of unspecified alcohol, intentional self-harm, initial encounter
297.2		poisoning by oxytocic drugs, intentional self-harm, initial encounter
297.2		intentional self-harm by electrocution, initial encounter
297.2		toxic effect of carbon monoxide from incomplete combustion of other domestic fuels, intentional self-harm, sequela
297.2		poisoning by unspecified antiepileptic and sedative-hypnotic drugs, intentional self-harm
297.2		toxic effect of contact with other venomous marine animals, intentional self-harm
297.2		toxic effect of contact with venomous marine plant, intentional self-harm, subsequent encounter
297.2		toxic effect of venom of venomous lizard, self-harm, init
297.2		poisoning by immunoglobulin, intentional self-harm, sequela
297.2		toxic effect of cyanides, intentional self-harm
297.2		toxic effect of contact with stingray, intentional self-harm, initial encounter
297.2		poisoning by unspecified general anesthetics, intentional self-harm, initial encounter
297.2		poisoning by unspecified systemic antibiotic, intentional self-harm, initial encounter
297.2		poisoning by penicillins, intentional self-harm, initial encounter
297.2		poisoning by other hormone antagonists, intentional self-harm, initial encounter
297.2		poisoning by other nonsteroidal anti-inflammatory drugs [nsaid], intentional self-harm, subsequent encounter
297.2		other shellfish poisoning, intentional self-harm, subsequent encounter
297.2		toxic effect of thallium, intentional self-harm
297.2		toxic effect of chromium and its compounds, self-harm, init
297.2		asphyxiation due to smothering under pillow, intentional self-harm
297.2		toxic effect of venom of brown recluse spider, slf-hrm, init
297.2		toxic effect of contact with sea anemone, intentional self-harm, initial encounter
297.2		intentional self-harm by other specified means
297.2		toxic effect of ingested mushrooms, self-harm, subs
297.2		toxic effect of carbon monoxide from utility gas, intentional self-harm, initial encounter
297.2		poisoning by enzymes, intentional self-harm, sequela
297.2		poisoning by antihyperlipidemic and antiarteriosclerotic drugs, intentional self-harm, sequela
297.2		poisoning by drugs affecting uric acid metabolism, intentional self-harm
297.2		poisoning by thrombolytic drug, intentional self-harm, initial encounter
297.2		toxic effect of venom of gila monster, self-harm, sequela
297.2		toxic effect of trichloroethylene, self-harm, init
297.2		poisoning by insulin and oral hypoglycemic [antidiabetic] drugs, intentional self-harm, sequela
297.2		poisoning by anticoagulants, intentional self-harm, subsequent encounter
297.2		toxic effect of herbicides and fungicides, slf-hrm, sequela
297.2		toxic effect of corrosive acids and acid-like substances, intentional self-harm, subsequent encounter
297.2		toxic effect of contact with venomous frog, intentional self-harm
297.2		poisoning by cephalosporins and other beta-lactam antibiotics, intentional self-harm, initial encounter
297.2		toxic effect of chlorine gas, intentional self-harm, initial encounter
297.2		poisoning by predominantly beta-adrenoreceptor agonists, intentional self-harm
297.2		toxic effect of venom of ants, intentional self-harm
297.2		poisoning by centrally-acting and adrenergic-neuron-blocking agents, intentional self-harm
297.2		toxic effect of herbicides and fungicides, self-harm, subs
297.2		poisoning by other primarily systemic and hematological agents, intentional self-harm, initial encounter
297.2		poisoning by benzodiazepines, intentional self-harm, sequela
297.2		poisoning by other antiprotozoal drugs, intentional self-harm, subsequent encounter
297.2		poisoning by macrolides, intentional self-harm, sequela
297.2		poisoning by keratolytics, keratoplastics, and other hair treatment drugs and preparations, intentional self-harm, initial encounter
297.2		poisoning by predominantly alpha-adrenoreceptor agonists, intentional self-harm
297.2		poisoning by beta-adrenoreceptor antagonists, intentional self-harm, subsequent encounter
297.2		toxic effect of smoke, intentional self-harm, initial encounter
297.2		poisoning by cardiac-stimulant glycosides and drugs of similar action, intentional self-harm, initial encounter
297.2		poisoning by penicillins, intentional self-harm, sequela
297.2		toxic effect of arsenic and its compounds, self-harm, subs
297.2		poisoning by unspecified antipsychotics and neuroleptics, intentional self-harm
297.2		poisoning by mixed bacterial vaccines without a pertussis component, intentional self-harm, initial encounter
297.2		poisoning by coronary vasodilators, self-harm, subs
297.2		poisoning by iminostilbenes, intentional self-harm, sequela
297.2		toxic effect of other specified noxious substances eaten as food, intentional self-harm, sequela
297.2		toxic effect of contact with other venomous fish, intentional self-harm
297.2		toxic effect of unspecified spider venom, intentional self-harm, subsequent encounter
297.2		poisoning by antitussives, intentional self-harm, sequela
297.2		toxic effect of coral snake venom, self-harm, sequela
297.2		toxic effect of fusel oil, intentional self-harm, sequela
297.2		poisoning by other agents primarily affecting gastrointestinal system, intentional self-harm
297.2		poisoning by coronary vasodilators, intentional self-harm
297.2		poisoning by iron and its compounds, self-harm, subs
297.2		toxic effect of contact with stingray, intentional self-harm, sequela
297.2		toxic effect of contact with other venomous marine animals, intentional self-harm, sequela
297.2		toxic effect of contact with venomous frog, intentional self-harm, subsequent encounter
297.2		toxic effect of other mycotoxin food contaminants, intentional self-harm, subsequent encounter
297.2		intentional self-harm by crashing of motor vehicle
297.2		slf-hrm by jumping or lying in front of train, sequela
297.2		poisoning by unspecified agents primarily acting on the respiratory system, intentional self-harm, initial encounter
297.2		toxic effect of contact with other venomous animals, intentional self-harm, sequela
297.2		toxic effect of 2-propanol, intentional self-harm, subsequent encounter
297.2		poisoning by succinimides and oxazolidinediones, intentional self-harm, sequela
297.2		poisoning by selective serotonin and norepinephrine reuptake inhibitors, intentional self-harm, initial encounter
297.2		asphyxiation due to mechanical threat to breathing due to other causes, intentional self-harm, subsequent encounter
297.2		toxic effect of corrosive alkalis and alkali-like substances, intentional self-harm, sequela
297.2		poisoning by cannabis (derivatives), self-harm, sequela
297.2		poisoning by oral contraceptives, intentional self-harm
297.2		poisoning by pyrazolone derivatives, self-harm, subs
297.2		poisoning by unspecified agents primarily affecting the gastrointestinal system, intentional self-harm
297.2		poisoning by antiasthmatics, intentional self-harm, initial encounter
297.2		poisoning by dental drugs, topically applied, intentional self-harm
297.2		poisoning by antidotes and chelating agents, self-harm, subs
297.2		intentional self-harm by handgun discharge, initial encounter
297.2		toxic effect of halogenated insecticides, self-harm, init
297.2		toxic effect of harmful algae and algae toxins, intentional self-harm
297.2		toxic effect of glycols, intentional self-harm
297.2		toxic effect of fiberglass, intentional self-harm, subsequent encounter
297.2		poisoning by antivaricose drugs, including sclerosing agents, intentional self-harm
297.2		poisoning by dental drugs, topically applied, intentional self-harm, initial encounter
297.2		poisoning by antivaricose drugs, including sclerosing agents, intentional self-harm, sequela
297.2		poisoning by other hormones and synthetic substitutes, intentional self-harm, initial encounter
297.2		toxic effect of venom of reptiles, self-harm, init
297.2		poisoning by 4-aminophenol derivatives, intentional self-harm, initial encounter
297.2		poisoning by anthelminthics, intentional self-harm
297.2		poisoning by angiotensin-converting-enzyme inhibitors, intentional self-harm
297.2		poisoning by other drugs, medicaments and biological substances, intentional self-harm, sequela
297.2		intentional self-harm by jumping or lying in front of other moving object
297.2		toxic effect of other halogen derivatives of aromatic hydrocarbons, intentional self-harm, subsequent encounter
297.2		poisoning by penicillins, intentional self-harm
297.2		poisoning by methylphenidate, intentional self-harm, sequela
297.2		toxic effect of nitroglycerin and other nitric acids and esters, intentional self-harm, initial encounter
297.2		poisoning by mixed antiepileptics, intentional self-harm, initial encounter
297.2		toxic effect of hydrogen sulfide, self-harm, init
297.2		poisoning by emollients, demulcents and protectants, intentional self-harm, initial encounter
297.2		toxic effect of lead and its compounds, self-harm, subs
297.2		poisoning by other antiepileptic and sedative-hypnotic drugs, intentional self-harm, sequela
297.2		intentional collision of motor vehicle with train, initial encounter
297.2		poisoning by other antidysrhythmic drugs, intentional self-harm, sequela
297.2		poisoning by monoamine-oxidase-inhibitor antidepressants, intentional self-harm, subsequent encounter
297.2		self-harm by oth gas, air or spring-operated gun, subs
297.2		toxic effect of beryllium and its compounds, intentional self-harm
297.2		poisoning by thyroid hormones and substitutes, intentional self-harm, initial encounter
297.2		toxic effect of lead and its compounds, self-harm, init
297.2		toxic effect of contact with venomous frog, intentional self-harm, sequela
297.2		poisoning by other parasympathomimetics [cholinergics], intentional self-harm
297.2		intentional self-harm by unspecified firearm discharge, sequela
297.2		toxic effect of sulfur dioxide, intentional self-harm, initial encounter
297.2		poisoning by amphetamines, intentional self-harm, initial encounter
297.2		poisoning by caffeine, intentional self-harm, initial encounter
297.2		intentional self-harm by jumping from a high place
297.2		toxic effect of unspecified gases, fumes and vapors, intentional self-harm
297.2		poisoning by benzodiazepines, intentional self-harm, initial encounter
297.2		intentional self-harm by sword or dagger, sequela
297.2		poisoning by selective serotonin reuptake inhibitors, intentional self-harm, initial encounter
297.2		poisoning by tetracyclic antidepressants, intentional self-harm
297.2		poisoning by succinimides and oxazolidinediones, intentional self-harm, initial encounter
297.2		poisoning by skeletal muscle relaxants, self-harm, sequela
297.2		intentional self-harm by steam or hot vapors
297.2		poisoning by methadone, intentional self-harm, sequela
297.2		toxic effect of tin and its compounds, self-harm, init
297.2		toxic effect of unspecified metal, intentional self-harm, initial encounter
297.2		poisoning by antimycobacterial drugs, self-harm, init
297.2		asphyxiation due to smothering under pillow, self-harm, subs
297.2		toxic effect of hydrogen sulfide, self-harm, sequela
297.2		self-harm by oth gas, air or spring-operated gun, sequela
297.2		toxic effect of venom of other african and asian snake, intentional self-harm
297.2		toxic effect of unspecified substance, intentional self-harm, subsequent encounter
297.2		self-harm by drown after jump into swimming pool, init
297.2		toxic effect of manganese and its compounds, intentional self-harm
297.2		poisoning by centrally-acting and adrenergic-neuron-blocking agents, intentional self-harm, initial encounter
297.2		poisoning by unspecified psychostimulants, intentional self-harm
297.2		toxic effect of contact with unspecified venomous animal, intentional self-harm, sequela
297.2		toxic effect of detergents, intentional self-harm, subsequent encounter
297.2		poisoning by other fibrinolysis-affecting drugs, intentional self-harm, subsequent encounter
297.2		toxic effect of other specified inorganic substances, intentional self-harm, initial encounter
297.2		toxic effect of contact with sea anemone, intentional self-harm
297.2		toxic effect of phenol and phenol homologues, intentional self-harm, subsequent encounter
297.2		toxic effect of carbon tetrachloride, self-harm, init
297.2		poisoning by anterior pituitary hormones, self-harm, init
297.2		intentional self-harm by other firearm discharge, sequela
297.2		toxic effect of rattlesnake venom, self-harm, sequela
297.2		poisoning by selective serotonin and norepinephrine reuptake inhibitors, intentional self-harm, sequela
297.2		other fish poisoning, intentional self-harm, sequela
297.2		poisoning by saline and osmotic laxatives, intentional self-harm
297.2		poisoning by anticholinesterase agents, intentional self-harm
297.2		poisoning by thyroid hormones and substitutes, intentional self-harm, subsequent encounter
297.2		toxic effect of rattlesnake venom, self-harm, init
297.2		slf-hrm by jumping or lying in front of moving object, subs
297.2		intentional self-harm by other hot objects, initial encounter
297.2		intentional self-harm by jumping from a high place, sequela
297.2		poisoning by antitussives, intentional self-harm, initial encounter
297.2		poisoning by other antacids and anti-gastric-secretion drugs, intentional self-harm, initial encounter
297.2		toxic effect of venom of tarantula, self-harm, subs
297.2		poisoning by unspecified systemic antibiotic, intentional self-harm
297.2		toxic effect of soaps, intentional self-harm, sequela
297.2		asphyxiation due to being trapped in bed linens, intentional self-harm
297.2		poisoning by unspecified agents primarily acting on the respiratory system, intentional self-harm
297.2		toxic effect of venom of brown recluse spider, intentional self-harm
297.2		poisoning by other drugs acting on muscles, intentional self-harm, sequela
297.2		toxic effect of venom of other arthropod, intentional self-harm, sequela
297.2		poisoning by unspecified antiepileptic and sedative-hypnotic drugs, intentional self-harm, sequela
297.2		toxic effect of cyanides, intentional self-harm, initial encounter
297.2		toxic effect of venom of centipedes and venomous millipedes, intentional self-harm, subsequent encounter
297.2		asphyxiation due to plastic bag, intentional self-harm, subsequent encounter
297.2		slf-hrm by jumping or lying in front of moving object, init
297.2		toxic effect of glycols, intentional self-harm, subsequent encounter
297.2		toxic effect of benzene, intentional self-harm
297.2		toxic effect of contact with other jellyfish, intentional self-harm, initial encounter
297.2		poisoning by sulfonamides, intentional self-harm, subsequent encounter
297.2		intentional self-harm by machine gun discharge, sequela
297.2		toxic effect of thallium, intentional self-harm, sequela
297.2		toxic effect of other metals, intentional self-harm
297.2		poisoning by succinimides and oxazolidinediones, intentional self-harm, subsequent encounter
297.2		intentional self-harm by jumping or lying in front of (subway) train
297.2		toxic effect of venom of bees, intentional self-harm
297.2		poisoning by other drugs, medicaments and biological substances, intentional self-harm, subsequent encounter
297.2		toxic effect of unspecified snake venom, intentional self-harm, sequela
297.2		poisoning by antithyroid drugs, intentional self-harm, initial encounter
297.2		self-harm by exposure to extremes of cold, sequela
297.2		asphyxiation due to being trapped in a (discarded) refrigerator, intentional self-harm
297.2		suicide attempt, subsequent encounter
297.2		intentional self-harm by steam, hot vapors and hot objects
297.2		toxic effect of venom of wasps, intentional self-harm, subsequent encounter
297.2		toxic effect of carbon monoxide from unspecified source, intentional self-harm, subsequent encounter
297.2		self-harm by oth gas, air or spring-operated gun, init
297.2		intentional self-harm by drowning and submersion while in swimming pool
297.2		poisoning by digestants, intentional self-harm, initial encounter
297.2		poisoning by histamine h2-receptor blockers, intentional self-harm, initial encounter
297.2		toxic effect of venom of hornets, self-harm, subs
297.2		toxic effect of other seafood, intentional self-harm, subsequent encounter
297.2		toxic effect of venom of caterpillars, intentional self-harm
297.2		poisoning by cannabis (derivatives), self-harm, subs
297.2		toxic effect of contact with venomous marine plant, intentional self-harm, initial encounter
297.2		poisoning by aminoglycosides, intentional self-harm, sequela
297.2		intentional self-harm by drowning and submersion, unspecified, initial encounter
297.2		poisoning by antipruritics, intentional self-harm, subsequent encounter
297.2		toxic effect of venom of hornets, self-harm, sequela
297.2		toxic effect of other alcohols, intentional self-harm, subsequent encounter
297.2		toxic effect of petroleum products, intentional self-harm
297.2		poisoning by other laxatives, intentional self-harm
297.2		poisoning by other laxatives, intentional self-harm, subsequent encounter
297.2		toxic effect of 2-propanol, intentional self-harm
297.2		poisoning by antihyperlipidemic and antiarteriosclerotic drugs, intentional self-harm, subsequent encounter
297.2		poisoning by smallpox vaccines, intentional self-harm
297.2		toxic effect of fiberglass, intentional self-harm, initial encounter
297.2		toxic effect of lacrimogenic gas, self-harm, subs
297.2		intentional self-harm by drowning and submersion while in swimming pool, initial encounter
297.2		poisoning by methylphenidate, intentional self-harm, subsequent encounter
297.2		poisoning by other drug primarily affecting the autonomic nervous system, intentional self-harm
297.2		poisoning by other anti-common-cold drugs, intentional self-harm, initial encounter
297.2		toxic effect of venom of caterpillars, self-harm, init
297.2		poisoning by anthelminthics, intentional self-harm, sequela
297.2		intentional collision of motor vehicle with tree, subsequent encounter
297.2		poisoning by antithrombotic drugs, self-harm, subs
297.2		poisoning by drugs affecting uric acid metabolism, intentional self-harm, sequela
297.2		toxic effect of lacrimogenic gas, intentional self-harm
297.2		toxic effect of unspecified gases, fumes and vapors, intentional self-harm, subsequent encounter
297.2		toxic effect of other alcohols, intentional self-harm, sequela
297.2		poisoning by other hormone antagonists, intentional self-harm, sequela
297.2		poisoning by unspecified primarily systemic and hematological agent, intentional self-harm, sequela
297.2		poisoning by other general anesthetics, intentional self-harm, initial encounter
297.2		poisoning by local anesthetics, intentional self-harm, initial encounter
297.2		asphyxiation due to smothering in furniture, self-harm, subs
297.2		toxic effect of dichloromethane, self-harm, sequela
297.2		intentional self-harm by unspecified larger firearm discharge, subsequent encounter
297.2		poisoning by unspecified anesthetic, intentional self-harm, subsequent encounter
297.2		toxic effect of chlorofluorocarbons, self-harm, sequela
297.2		intentional self-harm by airgun
297.2		toxic effect of carbon monoxide from incomplete combustion of other domestic fuels, intentional self-harm
297.2		poisoning by aminoglycosides, intentional self-harm, subsequent encounter
297.2		poisoning by other viral vaccines, intentional self-harm, initial encounter
297.2		toxic effect of other pesticides, intentional self-harm, initial encounter
297.2		poisoning by vitamins, intentional self-harm, subsequent encounter
297.2		intentional self-harm by other hot fluids, subsequent encounter
297.2		poisoning by other specified systemic anti-infectives and antiparasitics, intentional self-harm, initial encounter
297.2		poisoning by loop [high-ceiling] diuretics, intentional self-harm
297.2		poisoning by other psychotropic drugs, intentional self-harm, sequela
297.2		toxic effect of unspecified inorganic substance, intentional self-harm, initial encounter
297.2		poisoning by other topical agents, intentional self-harm, sequela
297.2		toxic effect of cobra venom, intentional self-harm
297.2		intentional self-harm by hot household appliances, sequela
297.2		poisoning by antivaricose drugs, including sclerosing agents, intentional self-harm, initial encounter
297.2		toxic effect of copper and its compounds, self-harm, sequela
297.2		poisoning by unspecified general anesthetics, intentional self-harm
297.2		poisoning by tricyclic antidepressants, self-harm, subs
297.2		intentional self-harm by drowning and submersion while in bathtub, sequela
297.2		toxic effect of venom of gila monster, self-harm, subs
297.2		toxic effect of nitrogen oxides, self-harm, sequela
297.2		intentional self-harm by sharp object
297.2		intentional self-harm by machine gun discharge, subsequent encounter
297.2		poisoning by androgens and anabolic congeners, intentional self-harm
297.2		toxic effect of chlorine gas, intentional self-harm
297.2		toxic effect of other metals, intentional self-harm, subsequent encounter
297.2		toxic effect of unspecified snake venom, intentional self-harm, subsequent encounter
297.2		personal history of self-harm
297.2		poisoning by diagnostic agents, intentional self-harm, initial encounter
297.2		toxic effect of carbon disulfide, self-harm, sequela
297.2		intentional self-harm by sharp glass, initial encounter
297.2		poisoning by calcium-channel blockers, intentional self-harm, subsequent encounter
297.2		toxic effect of paints and dyes, not elsewhere classified, intentional self-harm, sequela
297.2		poisoning by antiparkinsonism drugs and other central muscle-tone depressants, intentional self-harm, subsequent encounter
297.2		poisoning by other nonopioid analgesics and antipyretics, not elsewhere classified, intentional self-harm
297.2		toxic effect of nitrogen oxides, intentional self-harm
297.2		poisoning by unspecified agents primarily acting on the respiratory system, intentional self-harm, subsequent encounter
297.2		poisoning by antiallergic and antiemetic drugs, intentional self-harm, initial encounter
297.2		poisoning by mineralocorticoids and their antagonists, intentional self-harm, sequela
297.2		toxic effect of unspecified corrosive substance, intentional self-harm, initial encounter
297.2		toxic effect of unspecified noxious substance eaten as food, intentional self-harm, sequela
297.2		toxic effect of venom of caterpillars, self-harm, subs
297.2		toxic effect of carbon disulfide, self-harm, init
297.2		toxic effect of carbon monoxide from other source, intentional self-harm, sequela
297.2		toxic effect of copper and its compounds, self-harm, subs
297.2		toxic effect of chloroform, intentional self-harm, initial encounter
297.2		poisoning by vitamins, intentional self-harm, initial encounter
297.2		toxic effect of cyanides, intentional self-harm, subsequent encounter
297.2		intentional self-harm by drowning and submersion after jump into swimming pool
297.2		poisoning by salicylates, intentional self-harm, sequela
297.2		toxic effect of lacrimogenic gas, self-harm, sequela
297.2		toxic effect of smoke, intentional self-harm, sequela
297.2		toxic effect of halogenated insecticides, self-harm, sequela
297.2		toxic effect of unspecified corrosive substance, intentional self-harm
297.2		toxic effect of other mycotoxin food contaminants, intentional self-harm, initial encounter
297.2		toxic effect of other specified inorganic substances, intentional self-harm
297.2		poisoning by other primarily systemic and hematological agents, intentional self-harm, sequela
297.2		toxic effect of other ingested (parts of) plant(s), intentional self-harm, sequela
297.2		poisoning by other agents primarily affecting the cardiovascular system, intentional self-harm, sequela
297.2		toxic effect of coral snake venom, intentional self-harm
297.2		intentional self-harm by unspecified larger firearm discharge
297.2		toxic effect of coral snake venom, self-harm, subs
297.2		poisoning by diagnostic agents, intentional self-harm
297.2		poisoning by centrally-acting and adrenergic-neuron-blocking agents, intentional self-harm, subsequent encounter
297.2		toxic effect of other halogen derivatives of aromatic hydrocarbons, intentional self-harm
297.2		intentional self-harm by steam or hot vapors, initial encounter
297.2		intentional self-harm by drowning and submersion in natural water, initial encounter
297.2		poisoning by dental drugs, topically applied, intentional self-harm, subsequent encounter
297.2		toxic effect of carbon monoxide from utility gas, intentional self-harm
297.2		poisoning by other narcotics, intentional self-harm, sequela
297.2		poisoning by other antidepressants, intentional self-harm, initial encounter
297.2		poisoning by saline and osmotic laxtv, self-harm, sequela
297.2		poisoning by antiparkinsonism drugs and other central muscle-tone depressants, intentional self-harm
297.2		poisoning by propionic acid derivatives, self-harm, subs
297.2		poisoning by other fibrinolysis-affecting drugs, intentional self-harm, initial encounter
297.2		poisoning by analeptics and opioid receptor antagonists, intentional self-harm
297.2		poisoning by phenothiazine antipsychotics and neuroleptics, intentional self-harm
297.2		poisoning by other estrogens and progestogens, intentional self-harm
297.2		toxic effect of fluorine gas and hydrogen fluoride, intentional self-harm, initial encounter
297.2		poisoning by hemostatic drug, intentional self-harm
297.2		toxic effect of cobra venom, intentional self-harm, sequela
297.2		poisoning by antigonadotrophins, antiestrogens, antiandrogens, not elsewhere classified, intentional self-harm, initial encounter
297.2		poisoning by rifampicins, intentional self-harm, sequela
297.2		poisoning by other psychodysleptics [hallucinogens], intentional self-harm, subsequent encounter
297.2		toxic effect of hydrogen cyanide, self-harm, init
297.2		toxic effect of hydrogen sulfide, self-harm, subs
297.2		intentional self-harm by other larger firearm discharge, subsequent encounter
297.2		poisoning by other antihypertensive drugs, intentional self-harm, subsequent encounter
297.2		intentional self-harm by hunting rifle discharge
297.2		toxic effect of other organic solvents, intentional self-harm, subsequent encounter
297.2		asphyxiation due to being trapped in a car trunk, intentional self-harm
297.2		poisoning by antifungal antibiotics, systemically used, intentional self-harm
297.2		poisoning by unspecified drugs acting on muscles, intentional self-harm, sequela
297.2		toxic effect of other specified gases, fumes and vapors, intentional self-harm, subsequent encounter
297.2		toxic effect of carbon monoxide from incomplete combustion of other domestic fuels, intentional self-harm, subsequent encounter
297.2		toxic effect of venom of spider, intentional self-harm, init
297.2		toxic effect of unspecified noxious substance eaten as food, intentional self-harm
297.2		toxic effect of ingested mushrooms, intentional self-harm
297.2		toxic effect of homologues of benzene, intentional self-harm
297.2		toxic effect of 2-propanol, intentional self-harm, sequela
297.2		poisoning by carbonic-anhydrase inhibitors, benzothiadiazides and other diuretics, intentional self-harm, sequela
297.2		toxic effect of organophosphate and carbamate insecticides, intentional self-harm
297.2		poisoning by salicylates, intentional self-harm
297.2		toxic effect of homologues of benzene, self-harm, subs
297.2		toxic effect of nitroderivatives and aminoderivatives of benzene and its homologues, intentional self-harm, sequela
297.2		poisoning by keratolytics, keratoplastics, and other hair treatment drugs and preparations, intentional self-harm, subsequent encounter
297.2		toxic effect of other seafood, intentional self-harm, sequela
297.2		toxic effect of unspecified halogen derivatives of aliphatic and aromatic hydrocarbons, intentional self-harm, subsequent encounter
297.2		poisoning by phenothiazine antipsychotics and neuroleptics, intentional self-harm, subsequent encounter
297.2		toxic effect of other insecticides, intentional self-harm
297.2		intentional collision of motor vehicle with train, subsequent encounter
297.2		poisoning by iron and its compounds, intentional self-harm, initial encounter
297.2		poisoning by glucocorticoids and synthetic analogues, intentional self-harm, initial encounter
297.2		poisoning by immunoglobulin, intentional self-harm
297.2		poisoning by other agents primarily affecting gastrointestinal system, intentional self-harm, initial encounter
297.2		poisoning by unspecified hormones and synthetic substitutes, intentional self-harm, initial encounter
297.2		toxic effect of unspecified noxious substance eaten as food, intentional self-harm, subsequent encounter
297.2		poisoning by expectorants, intentional self-harm, sequela
297.2		toxic effect of carbon monoxide from motor vehicle exhaust, intentional self-harm, initial encounter
297.2		intentional self-harm by crashing of aircraft, initial encounter
297.2		intentional self-harm by machine gun discharge, initial encounter
297.2		poisoning by anterior pituitary hormones, self-harm, subs
297.2		toxic effect of thallium, intentional self-harm, initial encounter
297.2		poisoning by other drugs acting on muscles, intentional self-harm, subsequent encounter
297.2		toxic effect of other pesticides, intentional self-harm
297.2		toxic effect of ethanol, intentional self-harm
297.2		intentional self-harm by other specified means, sequela
297.2		poisoning by stimulant laxatives, intentional self-harm
297.2		toxic effect of methanol, intentional self-harm
297.2		poisoning by other opioids, intentional self-harm, initial encounter
297.2		toxic effect of unspecified inorganic substance, intentional self-harm
297.2		poisoning by antiparkinsonism drugs and other central muscle-tone depressants, intentional self-harm, sequela
297.2		poisoning by predominantly alpha-adrenoreceptor agonists, intentional self-harm, sequela
297.2		intentional self-harm by jumping or lying in front of motor vehicle, initial encounter
297.2		poisoning by alpha-adrenoreceptor antagonists, intentional self-harm, sequela
297.2		toxic effect of venom of other african and asian snake, intentional self-harm, subsequent encounter
297.2		toxic effect of venom of centipedes and venomous millipedes, intentional self-harm, initial encounter
297.2		poisoning by vitamins, intentional self-harm
297.2		intentional self-harm by other hot fluids, sequela
297.2		poisoning by other estrogens and progestogens, intentional self-harm, subsequent encounter
297.2		toxic effect of ketones, intentional self-harm, sequela
297.2		poisoning by macrolides, intentional self-harm, subsequent encounter
297.2		poisoning by other psychostimulants, intentional self-harm, subsequent encounter
297.2		toxic effect of rattlesnake venom, self-harm, subs
297.2		intentional self-harm by other hot objects, subsequent encounter
297.2		toxic effect of contact with other venomous amphibian, intentional self-harm
297.2		toxic effect of venom of ants, intentional self-harm, subsequent encounter
297.2		poisoning by emollients, demulcents and protectants, intentional self-harm, subsequent encounter
297.2		poisoning by unspecified hormone antagonists, intentional self-harm
297.2		toxic effect of tetrachloroethylene, intentional self-harm
297.2		intentional self-harm by drowning and submersion, unspecified, subsequent encounter
297.2		poisoning by peripheral vasodilators, intentional self-harm, initial encounter
297.2		poisoning by other specified systemic anti-infectives and antiparasitics, intentional self-harm, sequela
297.2		poisoning by unspecified drugs primarily affecting the autonomic nervous system, intentional self-harm, initial encounter
297.2		poisoning by iminostilbenes, intentional self-harm, initial encounter
297.2		toxic effect of tin and its compounds, self-harm, sequela
297.2		toxic effect of chlorofluorocarbons, self-harm, subs
297.2		intentional self-harm by paintball gun, sequela
297.2		intentional self-harm by drowning and submersion while in bathtub, subsequent encounter
297.2		toxic effect of carbon monoxide from utility gas, intentional self-harm, sequela
297.2		poisoning by local antifungal, anti-infective and anti-inflammatory drugs, intentional self-harm, subsequent encounter
297.2		poisoning by antimalarials and drugs acting on other blood protozoa, intentional self-harm
297.2		poisoning by other agents primarily acting on the respiratory system, intentional self-harm, initial encounter
297.2		toxic effect of carbon dioxide, intentional self-harm
297.2		toxic effect of beryllium and its compounds, self-harm, subs
297.2		poisoning by rifampicins, intentional self-harm, initial encounter
297.2		poisoning by local astringents/detergents, self-harm, init
297.2		poisoning by pyrazolone derivatives, intentional self-harm
297.2		poisoning by other psychostimulants, intentional self-harm
297.2		poisoning by anticoagulant antagonists, vitamin k and other coagulants, intentional self-harm, sequela
297.2		toxic effect of chewing tobacco, intentional self-harm
297.2		poisoning by unspecified psychostimulants, intentional self-harm, subsequent encounter
297.2		poisoning by unspecified antidepressants, intentional self-harm, initial encounter
297.2		toxic effect of venom of black widow spider, self-harm, subs
297.2		toxic effect of venom of hornets, intentional self-harm
297.2		poisoning by unspecified antidepressants, intentional self-harm, sequela
297.2		toxic effect of cobra venom, intentional self-harm, initial encounter
297.2		poisoning by hydantoin derivatives, self-harm, subs
297.2		poisoning by other estrogens and progestogens, intentional self-harm, sequela
297.2		poisoning by unspecified psychostimulants, intentional self-harm, initial encounter
297.2		poisoning by other bacterial vaccines, intentional self-harm, sequela
297.2		toxic effect of ingested berries, self-harm, subs
297.2		toxic effect of formaldehyde, intentional self-harm, initial encounter
297.2		poisoning by androgens and anabolic congeners, intentional self-harm, sequela
297.2		toxic effect of contact with other venomous amphibian, intentional self-harm, subsequent encounter
297.2		toxic effect of harmful algae and algae toxins, intentional self-harm, sequela
297.2		toxic effect of taipan venom, intentional self-harm, subsequent encounter
297.2		self-harm by jumping or lying in front of mtr veh, subs
297.2		poisoning by unspecified narcotics, intentional self-harm
297.2		poisoning by other drug primarily affecting the autonomic nervous system, intentional self-harm, initial encounter
297.2		poisoning by methadone, intentional self-harm, initial encounter
297.2		toxic effect of rodenticides, intentional self-harm, sequela
297.2		toxic effect of venom of other north and south american snake, intentional self-harm, subsequent encounter
297.2		suicide attempt, sequela
297.2		toxic effect of unspecified halogen derivatives of aliphatic and aromatic hydrocarbons, intentional self-harm, initial encounter
297.2		toxic effect of fluorine gas and hydrogen fluoride, intentional self-harm, sequela
297.2		toxic effect of methanol, intentional self-harm, subsequent encounter
297.2		poisoning by hydantoin derivatives, self-harm, sequela
297.2		intentional self-harm by electrocution
297.2		toxic effect of manganese and its compounds, self-harm, init
297.2		poisoning by macrolides, intentional self-harm, initial encounter
297.2		toxic effect of sulfur dioxide, intentional self-harm
297.2		toxic effect of carbon disulfide, intentional self-harm
297.2		intentional self-harm by blunt object, subsequent encounter
297.2		toxic effect of rodenticides, intentional self-harm
297.2		toxic effect of ethanol, intentional self-harm, subsequent encounter
297.2		toxic effect of smoke, intentional self-harm, subsequent encounter
297.2		toxic effect of venom of other north and south american snake, intentional self-harm, initial encounter
297.2		poisoning by unspecified primarily systemic and hematological agent, intentional self-harm, subsequent encounter
297.2		poisoning by histamine h2-receptor blockers, intentional self-harm
297.2		toxic effect of chewing tobacco, intentional self-harm, initial encounter
297.2		poisoning by cephalosporins and other beta-lactam antibiotics, intentional self-harm, sequela
297.2		toxic effect of benzene, intentional self-harm, initial encounter
297.2		asphyxiation due to plastic bag, intentional self-harm, initial encounter
297.2		poisoning by unspecified primarily systemic and hematological agent, intentional self-harm, initial encounter
297.2		poisoning by hydantoin derivatives, intentional self-harm
297.2		other intentional self-harm by drowning and submersion, subsequent encounter
297.2		poisoning by analeptics and opioid receptor antagonists, intentional self-harm, sequela
297.2		poisoning by other viral vaccines, intentional self-harm, sequela
297.2		toxic effect of substances, intentional self-harm, sequela
297.2		toxic effect of venom of brown recluse spider, intentional self-harm, subsequent encounter
297.2		toxic effect of venom of black widow spider, slf-hrm, sqla
297.2		poisoning by mixed antiepileptics, intentional self-harm
297.2		poisoning by other vaccines and biological substances, intentional self-harm, subsequent encounter
297.2		toxic effect of methanol, intentional self-harm, initial encounter
297.2		poisoning by amphetamines, intentional self-harm, subsequent encounter
297.2		poisoning by other agents primarily affecting the cardiovascular system, intentional self-harm
297.2		poisoning by unspecified systemic anti-infective and antiparasitics, intentional self-harm, subsequent encounter
297.2		toxic effect of contact with venomous toad, intentional self-harm, sequela
297.2		poisoning by antineoplastic and immunosuppressive drugs, intentional self-harm, initial encounter
297.2		toxic effect of venom of scorpion, self-harm, subs
297.2		poisoning by other bacterial vaccines, intentional self-harm
297.2		slf-hrm by jumping or lying in front of (subway) train, init
297.2		toxic effect of venom of tarantula, self-harm, init
297.2		toxic effect of tobacco cigarettes, self-harm, sequela
297.2		poisoning by tetracyclines, intentional self-harm, sequela
297.2		toxic effect of detergents, intentional self-harm
297.2		intentional self-harm by knife, subsequent encounter
297.2		poisoning by hydantoin derivatives, intentional self-harm, initial encounter
297.2		intentional self-harm by other and unspecified firearm and gun discharge
297.2		poisoning by other agents primarily acting on the respiratory system, intentional self-harm
297.2		intentional self-harm by hot household appliances, initial encounter
297.2		poisoning by other antiepileptic and sedative-hypnotic drugs, intentional self-harm, initial encounter
297.2		toxic effect of carbon monoxide from other source, intentional self-harm, initial encounter
297.2		toxic effect of benzene, intentional self-harm, subsequent encounter
297.2		poisoning by cocaine, intentional self-harm, sequela
297.2		poisoning by other vaccines and biological substances, intentional self-harm
297.2		poisoning by carbonic-anhydrase inhibitors, benzothiadiazides and other diuretics, intentional self-harm, subsequent encounter
297.2		poisoning by appetite depressants, intentional self-harm
297.2		poisoning by electrolytic, caloric and water-balance agents, intentional self-harm
297.2		poisoning by unspecified hormones and synthetic substitutes, intentional self-harm, subsequent encounter
297.2		poisoning by other topical agents, intentional self-harm, initial encounter
297.2		toxic effect of venom of other arthropod, intentional self-harm
297.2		intentional self-harm by drowning and submersion, unspecified, sequela
297.2		toxic effect of carbon disulfide, self-harm, subs
297.2		poisoning by other antiprotozoal drugs, intentional self-harm, sequela
297.2		toxic effect of halogenated insecticides, self-harm, subs
297.2		toxic effect of phosphorus and its compounds, intentional self-harm, sequela
297.2		toxic effect of mercury and its compounds, self-harm, subs
297.2		poisoning by unspecified topical agent, intentional self-harm, subsequent encounter
297.2		toxic effect of organophosphate and carbamate insecticides, intentional self-harm, subsequent encounter
297.2		toxic effect of carbon monoxide from incomplete combustion of other domestic fuels, intentional self-harm, initial encounter
297.2		poisoning by antihyperlipidemic and antiarteriosclerotic drugs, intentional self-harm, initial encounter
297.2		poisoning by unspecified antipsychotics and neuroleptics, intentional self-harm, sequela
297.2		intentional collision of motor vehicle with other motor vehicle
297.2		toxic effect of sulfur dioxide, self-harm, sequela
297.2		toxic effect of other insecticides, intentional self-harm, sequela
297.2		toxic effect of ingested mushrooms, self-harm, init
297.2		toxic effect of arsenic and its compounds, intentional self-harm, sequela
297.2		toxic effect of unspecified corrosive substance, intentional self-harm, subsequent encounter
297.2		toxic effect of fiberglass, intentional self-harm
297.2		poisoning by other synthetic narcotics, intentional self-harm, initial encounter
297.2		intentional self-harm by jumping from a high place, subsequent encounter
297.2		poisoning by other hormone antagonists, intentional self-harm, subsequent encounter
297.2		slf-hrm by jump or lying in front of moving object, sequela
297.2		poisoning by unspecified agents primarily affecting the gastrointestinal system, intentional self-harm, sequela
297.2		poisoning by other synthetic narcotics, intentional self-harm, sequela
297.2		poisoning by alpha-adrenoreceptor antagonists, intentional self-harm, subsequent encounter
297.2		toxic effect of carbon monoxide from motor vehicle exhaust, intentional self-harm, subsequent encounter
297.2		poisoning by 4-aminophenol derivatives, intentional self-harm, subsequent encounter
297.2		slf-hrm by jumping or lying in front of (subway) train, subs
297.2		toxic effect of unspecified metal, intentional self-harm
297.2		toxic effect of chloroform, intentional self-harm, subsequent encounter
297.2		intentional self-harm by smoke, fire and flames
297.2		poisoning by beta-adrenoreceptor antagonists, intentional self-harm
297.2		poisoning by cardiac-stimulant glycosides and drugs of similar action, intentional self-harm, subsequent encounter
297.2		poisoning by unspecified agents primarily acting on the respiratory system, intentional self-harm, sequela
297.2		toxic effect of other pesticides, intentional self-harm, subsequent encounter
297.2		toxic effect of other specified noxious substances eaten as food, intentional self-harm, subsequent encounter
297.2		toxic effect of unspecified snake venom, intentional self-harm
297.2		intentional self-harm by other larger firearm discharge, initial encounter
297.2		asphyxiation due to smothering in furniture, intentional self-harm
297.2		poisoning by other drug primarily affecting the autonomic nervous system, intentional self-harm, subsequent encounter
297.2		poisoning by unspecified agents primarily affecting the cardiovascular system, intentional self-harm, sequela
297.2		poisoning by other agents primarily affecting gastrointestinal system, intentional self-harm, subsequent encounter
297.2		poisoning by beta-adrenoreceptor antagonists, intentional self-harm, initial encounter
297.2		poisoning by unspecified narcotics, intentional self-harm, subsequent encounter
297.2		poisoning by heroin, intentional self-harm, sequela
297.2		toxic effect of nitrogen oxides, intentional self-harm, initial encounter
297.2		toxic effect of carbon tetrachloride, self-harm, sequela
297.2		toxic effect of contact with unspecified venomous animal, intentional self-harm, initial encounter
297.2		poisoning by anticholinesterase agents, intentional self-harm, initial encounter
297.2		poisoning by selective serotonin and norepinephrine reuptake inhibitors, intentional self-harm
297.2		poisoning by antitussives, intentional self-harm, subsequent encounter
297.2		poisoning by insulin and oral hypoglycemic [antidiabetic] drugs, intentional self-harm, subsequent encounter
297.2		toxic effect of cadmium and its compounds, intentional self-harm
297.2		toxic effect of unspecified alcohol, intentional self-harm, sequela
297.2		toxic effect of arsenic and its compounds, self-harm, init
297.2		toxic effect of venom of other australian snake, intentional self-harm
297.2		intentional self-harm by handgun discharge, subsequent encounter
297.2		toxic effect of venom of other spider, intentional self-harm
297.2		intentional collision of motor vehicle with other motor vehicle, initial encounter
297.2		toxic effect of organophosphate and carbamate insecticides, intentional self-harm, sequela
297.2		intentional self-harm by hunting rifle discharge, sequela
297.2		toxic effect of contact with unspecified venomous animal, intentional self-harm
297.2		toxic effect of other specified gases, fumes and vapors, intentional self-harm, initial encounter
297.2		intentional self-harm by sword or dagger, initial encounter
297.2		poisoning by methylphenidate, intentional self-harm, initial encounter
297.2		intentional self-harm by drowning and submersion while in swimming pool, subsequent encounter
297.2		poisoning by antimalarials and drugs acting on other blood protozoa, intentional self-harm, sequela
297.2		toxic effect of venom of centipedes and venomous millipedes, intentional self-harm
297.2		poisoning by other agents primarily acting on the respiratory system, intentional self-harm, sequela
297.2		poisoning by aspirin, intentional self-harm, initial encounter
297.2		poisoning by unspecified drugs primarily affecting the autonomic nervous system, intentional self-harm, subsequent encounter
297.2		poisoning by local antifungal, anti-infective and anti-inflammatory drugs, intentional self-harm, sequela
297.2		poisoning by loop diuretics, intentional self-harm, init
297.2		poisoning by antirheumatics, not elsewhere classified, intentional self-harm, subsequent encounter
297.2		intentional self-harm by other hot objects, sequela
297.2		poisoning by methadone, intentional self-harm
297.2		poisoning by unspecified topical agent, intentional self-harm
297.2		toxic effect of carbon monoxide from utility gas, intentional self-harm, subsequent encounter
297.2		poisoning by unspecified primarily systemic and hematological agent, intentional self-harm
297.2		poisoning by other psychotropic drugs, intentional self-harm
297.2		poisoning by benzodiazepines, intentional self-harm
297.2		intentional self-harm by unspecified firearm discharge, initial encounter
297.2		poisoning by analeptics and opioid receptor antagonists, intentional self-harm, subsequent encounter
297.2		intentional self-harm by explosive material, sequela
297.2		poisoning by therapeutic gases, intentional self-harm, initial encounter
297.2		toxic effect of chlorine gas, intentional self-harm, sequela
297.2		toxic effect of contact with other venomous animals, intentional self-harm, initial encounter
297.2		poisoning by succinimides and oxazolidinediones, intentional self-harm
297.2		intentional self-harm by smoke, fire and flames, initial encounter
297.2		toxic effect of latex, intentional self-harm
297.2		intentional self-harm by other larger firearm discharge
297.2		poisoning by ganglionic blocking drugs, intentional self-harm
297.2		toxic effect of aflatoxin, intentional self-harm
297.2		asphyxiation due to being trapped in a (discarded) refrigerator, intentional self-harm, initial encounter
297.2		intentional self-harm by drowning and submersion in natural water, subsequent encounter
297.2		toxic effect of other alcohols, intentional self-harm
297.2		toxic effect of halogenated insecticides, intentional self-harm
297.2		poisoning by predominantly beta-adrenoreceptor agonists, intentional self-harm, subsequent encounter
297.2		poisoning by thyroid hormones and substitutes, intentional self-harm, sequela
297.2		toxic effect of unspecified pesticide, intentional self-harm, sequela
297.2		other fish poisoning, intentional self-harm, initial encounter
297.2		poisoning by other agents primarily affecting the cardiovascular system, intentional self-harm, initial encounter
297.2		poisoning by unspecified hormone antagonists, intentional self-harm, initial encounter
297.2		other intentional self-harm by crashing of motor vehicle
297.2		poisoning by unspecified antidepressants, intentional self-harm
297.2		poisoning by antidiarrheal drugs, intentional self-harm
297.2		poisoning by other hormones and synthetic substitutes, intentional self-harm, sequela
297.2		toxic effect of taipan venom, intentional self-harm
297.2		intentional self-harm by unspecified larger firearm discharge, initial encounter
297.2		poisoning by inhaled anesthetics, self-harm, subs
297.2		poisoning by oral contraceptives, self-harm, subs
297.2		poisoning by opium, intentional self-harm, subsequent encounter
297.2		intentional self-harm by blunt object
297.2		toxic effect of glycols, intentional self-harm, initial encounter
297.2		toxic effect of contact with stingray, intentional self-harm, subsequent encounter
297.2		toxic effect of contact with sea anemone, intentional self-harm, subsequent encounter
297.2		toxic effect of venom of wasps, intentional self-harm
297.2		poisoning by iron and its compounds, self-harm, sequela
297.2		poisoning by drugs affecting uric acid metabolism, intentional self-harm, initial encounter
297.2		toxic effect of unspecified halogen derivatives of aliphatic and aromatic hydrocarbons, intentional self-harm
297.2		poisoning by keratolytics, keratoplastics, and other hair treatment drugs and preparations, intentional self-harm
297.2		poisoning by unspecified antipsychotics and neuroleptics, intentional self-harm, initial encounter
297.2		toxic effect of unspecified halogen derivatives of aliphatic and aromatic hydrocarbons, intentional self-harm, sequela
297.2		other intentional self-harm by drowning and submersion
297.2		intentional self-harm by sharp glass, subsequent encounter
297.2		poisoning by oxytocic drugs, intentional self-harm, sequela
297.2		toxic effect of contact with other jellyfish, intentional self-harm, sequela
297.2		poisoning by saline and osmotic laxatives, intentional self-harm, initial encounter
297.2		toxic effect of cadmium and its compounds, self-harm, subs
297.2		poisoning by immunoglobulin, intentional self-harm, initial encounter
297.2		intentional self-harm by crashing of aircraft
297.2		intentional self-harm by other gas, air or spring-operated gun
297.2		toxic effect of contact with other venomous plant, intentional self-harm, initial encounter
297.2		toxic effect of soaps, intentional self-harm, subsequent encounter
297.2		toxic effect of taipan venom, intentional self-harm, initial encounter
297.2		poisoning by other drugs acting on muscles, intentional self-harm, initial encounter
297.2		poisoning by otorhinolaryngological drugs and preparations, intentional self-harm
297.2		poisoning by unspecified nonopioid analgesic, antipyretic and antirheumatic, intentional self-harm
297.2		toxic effect of venom of tarantula, intentional self-harm
297.2		poisoning by antiviral drugs, intentional self-harm
297.2		poisoning by inhaled anesthetics, self-harm, init
297.2		toxic effect of other halogen derivatives of aliphatic hydrocarbons, intentional self-harm, initial encounter
297.2		poisoning by intravenous anesthetics, intentional self-harm
297.2		poisoning by antiallergic and antiemetic drugs, intentional self-harm, subsequent encounter
297.2		poisoning by cocaine, intentional self-harm
297.2		poisoning by hemostatic drug, intentional self-harm, sequela
297.2		poisoning by other parasympathomimetics [cholinergics], intentional self-harm, subsequent encounter
297.2		poisoning by antiallergic and antiemetic drugs, intentional self-harm
297.2		poisoning by other general anesthetics, intentional self-harm, subsequent encounter
297.2		toxic effect of tobacco cigarettes, self-harm, subs
297.2		toxic effect of formaldehyde, intentional self-harm
297.2		poisoning by local antifungal, anti-infective and anti-inflammatory drugs, intentional self-harm
297.2		poisoning by unspecified drugs primarily affecting the autonomic nervous system, intentional self-harm, sequela
297.2		poisoning by other antiepileptic and sedative-hypnotic drugs, intentional self-harm
297.2		toxic effect of unspecified snake venom, intentional self-harm, initial encounter
297.2		poisoning by anthelminthics, intentional self-harm, initial encounter
297.2		poisoning by opium, intentional self-harm, sequela
297.2		poisoning by antidiarrheal drugs, self-harm, subs
297.2		poisoning by butyrophenone and thiothixene neuroleptics, intentional self-harm, sequela
297.2		poisoning by alpha-adrenoreceptor antagonists, intentional self-harm, initial encounter
297.2		poisoning by unspecified topical agent, intentional self-harm, sequela
297.2		poisoning by unspecified antidepressants, intentional self-harm, subsequent encounter
297.2		poisoning by other drugs, medicaments and biological substances, intentional self-harm
297.2		toxic effect of chlorine gas, intentional self-harm, subsequent encounter
297.2		toxic effect of unspecified spider venom, intentional self-harm
297.2		poisoning by unspecified drugs, medicaments and biological substances, intentional self-harm
297.2		poisoning by antirheumatics, not elsewhere classified, intentional self-harm, sequela
297.2		poisoning by pyrazolone derivatives, self-harm, sequela
297.2		asphyxiation due to mechanical threat to breathing due to other causes, intentional self-harm, sequela
297.2		intentional self-harm by steam or hot vapors, sequela
297.2		toxic effect of tetrachloroethylene, self-harm, subs
297.2		poisoning by other nonsteroidal anti-inflammatory drugs [nsaid], intentional self-harm
297.2		poisoning by unspecified topical agent, intentional self-harm, initial encounter
297.2		toxic effect of cobra venom, intentional self-harm, subsequent encounter
297.2		toxic effect of venom of scorpion, self-harm, sequela
297.2		intentional self-harm by explosive material
297.2		toxic effect of venom of gila monster, self-harm, init
297.2		ciguatera fish poisoning, intentional self-harm
297.2		toxic effect of contact with venomous marine plant, intentional self-harm
297.2		intentional collision of motor vehicle with tree, sequela
297.2		toxic effect of corrosive acids and acid-like substances, intentional self-harm
297.2		poisoning by benzodiazepines, intentional self-harm, subsequent encounter
297.2		toxic effect of ethanol, intentional self-harm, sequela
297.2		poisoning by barbiturates, intentional self-harm
297.2		poisoning by other parasympatholytics [anticholinergics and antimuscarinics] and spasmolytics, intentional self-harm, sequela
297.2		asphyxiation due to plastic bag, self-harm, sequela
297.2		intentional self-harm by sharp glass
297.2		poisoning by other specified systemic anti-infectives and antiparasitics, intentional self-harm
297.2		poisoning by local astringents and local detergents, intentional self-harm
297.2		poisoning by antifungal antibiotics, systemically used, intentional self-harm, sequela
297.2		other intentional self-harm by crashing of motor vehicle, subsequent encounter
297.2		ciguatera fish poisoning, intentional self-harm, sequela
297.2		intentional self-harm by shotgun discharge, initial encounter
297.2		poisoning by thrombolytic drug, intentional self-harm, subsequent encounter
297.2		poisoning by antiasthmatics, intentional self-harm, sequela
297.2		poisoning by calcium-channel blockers, intentional self-harm, initial encounter
297.2		poisoning by selective serotonin reuptake inhibitors, intentional self-harm, subsequent encounter
297.2		poisoning by opth drugs and preparations, self-harm, init
297.2		toxic effect of phosphorus and its compounds, intentional self-harm, initial encounter
297.2		poisoning by local antifungal, anti-infective and anti-inflammatory drugs, intentional self-harm, initial encounter
297.2		intentional self-harm by shotgun discharge
297.2		toxic effect of trichloroethylene, self-harm, sequela
297.2		toxic effect of phenol and phenol homologues, intentional self-harm, sequela
297.2		toxic effect of venom of other african and asian snake, intentional self-harm, sequela
297.2		poisoning by opium, intentional self-harm
297.2		poisoning by other systemic antibiotics, intentional self-harm
300	anxiety disorders	violent behavior	TRUE			anxiety disorders	finn-b-KRA_PSY_ANXIETY
300		other specified nonpsychotic mental disorders
300		hostility
300		mental disorder, not otherwise specified
300		unhappiness
300		nonpsychotic mental disorder, unspecified
300.1	anxiety disorder	other specified anxiety disorders	TRUE		selected the one indicating 'other'	other anxiety disorders	finn-b-F5_ANXIETY
300.1		other mixed anxiety disorders
300.1		anxiety disorder due to known physiological condition
300.1		anxiety disorder, unspecified
300.11	generalized anxiety disorder	generalized anxiety disorder	TRUE			generalized anxiety disorder	finn-b-F5_GAD
300.12	agorophobia, social phobia, and panic disorder	agoraphobia	FALSE	NA		Not Identified
300.12		social phobia, generalized
300.12		social phobias
300.12		agoraphobia, unspecified
300.12		agoraphobia with panic disorder
300.12		social phobia, unspecified
300.12		panic disorder [episodic paroxysmal anxiety] without agoraphobia
300.12		agoraphobia without panic disorder
300.13	phobia	other situational type phobia	TRUE			Phobic anxiety disorders	finn-b-F5_PHOBANX
300.13		fear of flying
300.13		fear of blood
300.13		other natural environment type phobia
300.13		blood, injection, injury type phobia
300.13		fear of thunderstorms
300.13		fear of spiders
300.13		natural environment type phobia
300.13		fear of injections and transfusions
300.13		situational type phobia
300.13		fear of injury
300.13		acrophobia
300.13		phobic anxiety disorder, unspecified
300.13		fear of other medical care
300.13		other specified phobia
300.13		fear of men
300.13		claustrophobia
300.13		specific (isolated) phobias
300.13		other specified phobia
300.13		animal type phobia
300.13		other phobic anxiety disorders
300.13		other animal type phobia
300.13		fear of bridges
300.13		gynephobia
300.13		phobic anxiety disorders
300.4	dysthymic disorder	dysthymic disorder	FALSE	NA		Not Identified
300.9	posttraumatic stress disorder	personal history of combat and operational stress reaction	FALSE	post-traumatic stress disorder		Post-traumatic stress disorder	finn-b-F5_PTSD
300.9		post-traumatic stress disorder, chronic
[truncated: 3,714 more rows]

## Sheet: Supplementary Data 3
Supplementary Data 3. Summary of causal effects of MDD on other traits, by phecode group
Phecode Group	Total Tested	Association	Weak	Horizontal Pleiotropy	No Association	Percentage with Causal Evidence
mental disorders	27	19	1	1	6	0.740741
digestive	27	14	1	0	12	0.555556
genitourinary	16	11	0	0	5	0.6875
symptoms	12	11	0	0	1	0.916667
neurological	15	10	1	1	3	0.733333
respiratory	16	10	1	0	5	0.6875
circulatory system	26	8	0	4	14	0.307692
endocrine/metabolic	14	7	0	0	7	0.5
musculoskeletal	11	7	0	0	4	0.636364
sense organs	8	3	0	0	5	0.375
dermatologic	3	2	0	0	1	0.666667
infectious diseases	2	2	0	0	0	1
injuries & poisonings	3	1	0	0	2	0.333333
hematopoietic	1	0	0	0	1	0
neoplasms	1	0	0	0	1	0
Total	182	105	4	6	67	0.598901
Association: Tests reached the 1% significance threshold after FDR correction in the IVW analysis; had no evidence of variant heterogeneity, or had effects in the same direction in the sensitivity tests when having evidence of variant heterogeneity; and results remained consistent in the ‘leave one variant out’ IVW analysis.
Weak: Tests reached the 1% significance threshold after FDR correction in the IVW analysis but had evidence of variant heterogeneity, and didn’t have effects in the same direction in the sensitivity tests.
Horizontal Pleiotropy: Tests showed evidence of directional horizontal pleiotropy in the MR Egger test, indicating that the genetic instruments impacted the outcome through biological pathways other than the exposure.
No Association: Tests did not reach the 1% significance threshold after FDR correction in the IVW analysis.
Percentage with Causal Evidence: Percentage of traits for which there was evidence of association or weak association with depression.

## Sheet: Supplementary Data 4
Supplementary Data 4. Tests of causal effects of MDD on 182 other traits
Traits Description									MR estimates
									Number of Instrumental Variables	MR Egger Intercept Test (Horizontal pleiotropy)			MR IVW Test							Variant Heterogeneity Test			Weighted Median Test					MR Egger Test			Leave one variant out' IVW Tests	MR-PRESSO Test										MR-Horse Test				Causal***
GWASID in IEU GWAS Database	GWAS Trait Description	Phecode	Phecode Group	Phecode Description	Effective Sample Size	Number of Cases	Number of Controls	Large Sample Size		beta	SE	p-value	beta	SE	OR	OR 99%CI	p-value	FDR-adjusted p-value**	FDR q-value	Q	degree of freedom	p-value	beta	SE	OR	OR 99%CI	p-value	beta	SE	p-value	maximum pvalue	global test RSSobs	global test p-value	number of outlier IVs	beta		SD		p-value		distortion P	theta	SD	95%CI	Rhat	main analysis	analysis with large sample size datasets
																																			raw	outlier corrected	raw	outlier corrected	raw	outlier corrected
finn-b-AB1_BACTINF_NOS	Bacterial infection, other or unspecified	41	infectious diseases	bacterial infection nos	75857.5	20977	197660	True	149	-7.92E-04	4.60E-03	0.86	0.12	0.04	1.13	1.01 - 1.26	4.92E-03	7.93E-03	1.98E-03	146.69	148	0.51	0.08	0.06	1.08	0.93 - 1.26	0.20	0.15	0.19	0.43	0.01	148.70	0.536	NULL	0.12	NA	0.04	NA	5.39E-03	NA	NULL	0.12	0.05	0.03 - 0.21	1.00	True	True
finn-b-AB1_CANDIDIASIS	candidiasis	112	infectious diseases	candidiasis	7985.1	2015	214816	False	149	0.02	0.01	0.16	0.44	0.13	1.56	1.12 - 2.16	5.04E-04	9.18E-04	2.29E-04	134.71	148	0.78	0.47	0.19	1.61	0.99 - 2.61	0.01	-3.40E-01	0.57	0.55	1.06E-03	136.42	0.786	NULL	0.44	NA	0.12	NA	3.68E-04	NA	NULL	0.46	0.13	0.19 - 0.71	1.00	True	NA
finn-b-CD2_BENIGN_OTHERDIGESTIVE	benign neoplasm of other and ill-defined parts of digestive system	211	neoplasms	benign neoplasm of other parts of digestive system	9248.15	2337	216455	False	149	0.01	0.01	0.28	0.12	0.13	1.13	0.81 - 1.57	0.35	0.39	0.10	172.25	148	0.08	-6.25E-02	0.17	0.94	0.60 - 1.47	0.72	-4.87E-01	0.58	0.40	0.49	174.36	0.094	NULL	0.12	NA	0.13	NA	0.35	NA	NULL	0.09	0.13	-1.67E-01 - 0.34	1.03	False	NA
finn-b-E4_HYTHY_AI_STRICT_PURCH	hypothyroidism, strict autoimmune, 3 medication purchases required	244	endocrine/metabolic	hypothyroidism	91836.3	26064	192728	True	149	-6.95E-04	5.85E-03	0.91	0.17	0.05	1.18	1.03 - 1.36	1.82E-03	3.13E-03	7.83E-04	236.61	148	5.04E-06	0.16	0.06	1.18	1.00 - 1.39	0.01	0.20	0.25	0.42	3.48E-03	239.87	<0.001	1	0.17	0.16	0.05	0.05	2.19E-03	3.63E-03	0.763	0.17	0.05	0.07 - 0.27	1.00	True	True
finn-b-E4_HYTHYNAS	hypothyroidism, other/unspecified	244.4	endocrine/metabolic	hypothyroidism nos	92288.7	26306	187684	True	149	-9.74E-04	5.89E-03	0.87	0.18	0.05	1.19	1.04 - 1.37	1.22E-03	2.15E-03	5.39E-04	241.40	148	1.93E-06	0.17	0.07	1.19	1.00 - 1.41	9.73E-03	0.22	0.25	0.38	2.31E-03	244.71	<0.001	3	0.18	0.16	0.05	0.05	1.50E-03	1.59E-03	0.787	0.18	0.05	0.08 - 0.28	1.00	True	True
finn-b-E4_DIABETES	diabetes mellitus	250	endocrine/metabolic	diabetes mellitus	119249	35607	183185	True	149	-1.11E-03	5.54E-03	0.84	0.20	0.05	1.22	1.07 - 1.40	8.88E-05	1.92E-04	4.81E-05	257.29	148	6.61E-08	0.19	0.06	1.21	1.03 - 1.42	1.90E-03	0.25	0.23	0.29	2.47E-04	260.90	<0.001	1	0.20	0.22	0.05	0.05	1.35E-04	1.83E-05	0.683	0.22	0.05	0.13 - 0.31	1.00	True	True
finn-b-E4_DM2	type 2 diabetes	250.2	endocrine/metabolic	type 2 diabetes	110322	32469	183185	True	149	-4.80E-03	6.06E-03	0.43	0.25	0.06	1.28	1.11 - 1.48	9.74E-06	2.36E-05	5.91E-06	275.48	148	1.01E-09	0.22	0.06	1.24	1.05 - 1.47	7.28E-04	0.45	0.26	0.08	3.31E-05	279.37	<0.001	5	0.25	0.25	0.06	0.05	1.88E-05	1.78E-06	0.939	0.27	0.05	0.17 - 0.37	1.00	True	True
ebi-a-GCST90018832	diabetic nephropathy	250.22	endocrine/metabolic	type 2 diabetes with renal manifestations	4118.58	1032	451248	False	150	-3.12E-02	0.02	0.12	0.26	0.18	1.29	0.82 - 2.05	0.15	0.17	0.04	159.13	149	0.27	0.18	0.26	1.19	0.61 - 2.32	0.49	1.56	0.84	0.07	0.20	161.26	0.282	NULL	0.26	NA	0.18	NA	0.15	NA	NULL	0.28	0.18	-8.40E-02 - 0.63	1.01	False	NA
finn-b-E4_DM2NEU	Type 2 diabetes with neurological complications	250.24	endocrine/metabolic	type 2 diabetes with neurological manifestations	3625.97	911	183185	False	149	-1.79E-02	0.02	0.44	0.38	0.21	1.46	0.84 - 2.53	0.08	0.10	0.03	182.58	148	0.03	0.50	0.29	1.64	0.78 - 3.45	0.08	1.11	0.97	0.26	0.12	185.06	0.029	No significant outliers	0.38	NA	0.21	NA	0.08	NA	NA	0.40	0.21	-1.90E-02 - 0.80	1.00	False	NA
finn-b-DM_POLYNEURO	Diabetic polyneuropathy	250.6	endocrine/metabolic	polyneuropathy in diabetes	1429.65	358	217377	False	149	-2.38E-02	0.03	0.49	0.58	0.32	1.78	0.79 - 4.03	0.07	0.09	0.02	164.93	148	0.16	0.58	0.45	1.78	0.56 - 5.67	0.20	1.55	1.43	0.28	0.10	167.24	0.18	NULL	0.58	NA	0.32	NA	0.07	NA	NULL	0.59	0.32	-2.90E-02 - 1.19	1.00	False	NA
finn-b-DM_HYPOGLYC	diabetic hypoglycemia	251.1	endocrine/metabolic	hypoglycemia	14561.7	3724	162201	False	149	0.01	0.01	0.26	0.26	0.11	1.30	0.99 - 1.71	0.01	0.02	5.00E-03	173.53	148	0.07	0.30	0.14	1.34	0.93 - 1.95	0.04	-2.65E-01	0.48	0.58	0.03	176.09	0.064	NULL	0.26	NA	0.11	NA	0.01	NA	NULL	0.27	0.11	0.06 - 0.47	1.02	False	NA
finn-b-E4_HYPERCHOL	Pure hypercholesterolaemia	272.11	endocrine/metabolic	hypercholesterolemia	33726.1	8808	197259	False	149	-9.13E-03	7.85E-03	0.25	0.14	0.07	1.16	0.96 - 1.40	0.05	0.07	0.02	189.09	148	0.01	0.15	0.10	1.16	0.90 - 1.50	0.12	0.52	0.33	0.12	0.08	191.57	0.01	2	0.14	0.18	0.07	0.07	0.05	9.30E-03	0.596	0.17	0.07	0.04 - 0.32	1.01	False	NA
finn-b-E4_FLUIDELECTRO	Other disorders of fluid, electrolyte and acid-base balance	276	endocrine/metabolic	disorders of fluid, electrolyte, and acid-base balance	16610.8	4242	197259	False	149	2.65E-03	9.75E-03	0.79	0.35	0.09	1.42	1.12 - 1.79	1.08E-04	2.28E-04	5.69E-05	151.92	148	0.40	0.38	0.14	1.47	1.02 - 2.11	6.16E-03	0.24	0.41	0.56	2.16E-04	154.00	0.404	NULL	0.35	NA	0.09	NA	1.61E-04	NA	NULL	0.36	0.09	0.17 - 0.55	1.00	True	NA
finn-b-E4_FLUIDELECTRONAS	other disorders of electrolyte and fluid balance, not elsewhere classified	276.1	endocrine/metabolic	electrolyte imbalance	431.76	108	197259	False	149	-3.64E-03	0.06	0.95	-3.01E-01	0.59	0.74	0.16 - 3.37	0.61	0.65	0.16	173.69	148	0.07	-5.77E-01	0.80	0.56	0.07 - 4.46	0.47	-1.52E-01	2.67	0.95	0.77	176.04	0.074	NULL	-3.01E-01	NA	0.59	NA	0.61	NA	NULL	-2.74E-01	0.58	-1.39E+00 - 0.87	1.00	False	NA
finn-b-E4_OBESITY_HYPER	Obesity and other hyperalimentation	278	endocrine/metabolic	overweight, obesity and other hyperalimentation	34390.6	8965	209827	False	149	-1.08E-02	8.82E-03	0.22	0.47	0.08	1.60	1.30 - 1.98	9.92E-09	3.61E-08	9.03E-09	231.98	148	1.24E-05	0.36	0.10	1.43	1.09 - 1.86	5.87E-04	0.91	0.37	0.01	4.42E-08	235.44	<0.001	1	0.47	0.45	0.08	0.08	5.38E-08	1.26E-07	0.769	0.47	0.08	0.31 - 0.62	1.01	True	NA
finn-b-E4_OBESITY	obesity	278.1	endocrine/metabolic	obesity	34180.9	8908	209827	False	149	-9.84E-03	8.84E-03	0.27	0.47	0.08	1.60	1.29 - 1.97	1.37E-08	4.89E-08	1.22E-08	230.80	148	1.56E-05	0.36	0.11	1.44	1.09 - 1.89	6.07E-04	0.87	0.37	0.02	6.02E-08	234.27	<0.001	1	0.47	0.50	0.08	0.08	7.01E-08	7.88E-09	0.751	0.47	0.08	0.31 - 0.62	1.00	True	NA
ieu-a-85	Extreme body mass index	278.11	endocrine/metabolic	morbid obesity	16066.7	7962	8106	False	120	-2.95E-02	0.02	0.16	0.22	0.17	1.25	0.81 - 1.91	0.18	0.21	0.05	234.08	119	1.61E-09	0.05	0.19	1.05	0.65 - 1.70	0.79	1.50	0.92	0.11	0.34	238.30	<0.001	2	0.22	0.10	0.17	0.15	0.19	0.50	0.218	0.13	0.15	-1.71E-01 - 0.42	1.00	False	NA
ieu-b-30	white blood cell count	288.2	hematopoietic	elevated white blood cell count	563946	NA*	NA*	True	148	-7.75E-03	2.18E-03	5.05E-04	0.05	0.02	NA*	NA*	0.02	0.03	6.51E-03	1227.21	147	9.41E-170	0.05	0.01	NA*	NA*	8.04E-05	0.37	0.09	9.48E-05	0.08	1254.16	<0.001	9	0.05	0.05	0.02	0.01	0.02	9.76E-05	0.694	0.05	0.01	0.02 - 0.07	1.00	False	False
finn-b-R18_SOMNO_STUPOR_COMA	Somnolence, stupor and coma	291.8	mental disorders	alteration of consciousness	2893.3	726	196383	False	149	0.01	0.02	0.59	0.58	0.21	1.79	1.04 - 3.08	5.80E-03	9.25E-03	2.31E-03	128.73	148	0.87	0.57	0.31	1.78	0.79 - 3.97	0.07	0.08	0.95	0.94	9.81E-03	130.56	0.862	NULL	0.58	NA	0.20	NA	3.60E-03	NA	NULL	0.60	0.22	0.18 - 1.03	1.00	True	NA
finn-b-G6_NEURO	Neurological diseases	292	mental disorders	neurological disorders	190762	70240	148552	True	149	-3.93E-03	3.48E-03	0.26	0.37	0.03	1.45	1.34 - 1.58	1.52E-30	3.07E-29	7.68E-30	193.59	148	7.02E-03	0.32	0.04	1.38	1.24 - 1.53	1.88E-14	0.53	0.15	3.70E-04	2.35E-29	196.19	0.015	1	0.37	0.37	0.03	0.03	3.08E-22	2.93E-22	0.778	0.38	0.03	0.32 - 0.44	1.01	True	True
finn-b-MEMLOSS	memory loss	292.3	mental disorders	memory loss	5499.81	1384	210333	False	149	0.03	0.02	0.12	0.09	0.16	1.10	0.73 - 1.64	0.55	0.59	0.15	154.08	148	0.35	-1.64E-01	0.23	0.85	0.47 - 1.52	0.47	-9.78E-01	0.70	0.17	0.72	156.23	0.349	NULL	0.09	NA	0.16	NA	0.55	NA	NULL	0.10	0.16	-2.14E-01 - 0.42	1.00	False	NA
finn-b-F5_SCHIZO	Schizophrenia, schizotypal and delusional disorders	295	mental disorders	schizophrenia and other psychotic disorders	38600.4	10118	208674	True	149	0.02	0.01	0.07	0.36	0.10	1.43	1.10 - 1.86	4.69E-04	8.62E-04	2.16E-04	203.89	148	1.59E-03	0.42	0.14	1.52	1.07 - 2.15	2.04E-03	-4.62E-01	0.46	0.32	8.83E-04	206.69	0.003	No significant outliers	0.36	NA	0.10	NA	6.20E-04	NA	NA	0.37	0.10	0.18 - 0.56	1.01	Weak	Weak
finn-b-F5_PSYCHOTH	Other and unspecified nonorganic psychotic disorders	295.3	mental disorders	psychosis	22886.8	5883	208674	False	149	0.04	0.01	2.98E-03	0.24	0.12	1.27	0.92 - 1.75	0.06	0.08	0.02	186.78	148	0.02	0.29	0.16	1.33	0.88 - 2.02	0.08	-1.38E+00	0.55	0.01	0.09	189.27	0.016	1	0.24	0.27	0.12	0.12	0.06	0.03	0.815	0.25	0.12	9.00E-03 - 0.50	1.01	False	NA
finn-b-F5_BIPO	bipolar affective disorders	296.1	mental disorders	bipolar	17592.1	4501	192220	False	149	0.02	0.01	0.12	0.94	0.10	2.56	1.96 - 3.35	1.42E-19	1.52E-18	3.81E-19	168.47	148	0.12	0.99	0.15	2.69	1.82 - 3.98	5.66E-11	0.23	0.47	0.63	6.25E-19	170.82	0.157	NULL	0.94	NA	0.10	NA	7.57E-16	NA	NULL	0.96	0.10	0.76 - 1.16	1.01	True	NA
finn-b-VWXY20_SUICI_OTHER_INTENTI_SELF_H	Suicide or other Intentional self-harm	297.2	mental disorders	suicide or self-inflicted injury	159001	52208	166584	True	149	-2.66E-04	4.11E-03	0.95	0.70	0.04	2.02	1.83 - 2.23	1.37E-75	8.33E-74	2.08E-74	198.98	148	3.30E-03	0.62	0.05	1.86	1.64 - 2.12	6.46E-35	0.71	0.17	6.25E-05	1.11E-73	201.57	0.024	No significant outliers	0.70	NA	0.04	NA	4.47E-40	NA	NA	0.72	0.04	0.65 - 0.79	1.01	True	True
finn-b-KRA_PSY_ANXIETY	anxiety disorders	300	mental disorders	anxiety disorders	75911.7	20992	197800	True	149	4.54E-03	5.49E-03	0.41	0.77	0.05	2.17	1.90 - 2.47	4.22E-52	1.92E-50	4.80E-51	193.52	148	7.09E-03	0.77	0.07	2.15	1.80 - 2.57	3.34E-28	0.59	0.23	0.01	9.87E-51	196.21	0.019	No significant outliers	0.77	NA	0.05	NA	5.35E-32	NA	NA	0.80	0.05	0.71 - 0.90	1.01	True	True
finn-b-F5_ANXIETY	other anxiety disorders	300.1	mental disorders	anxiety disorder	32432	8454	198110	False	149	0.01	8.05E-03	0.10	0.94	0.08	2.56	2.11 - 3.10	1.34E-35	3.48E-34	8.70E-35	187.89	148	0.01	0.98	0.10	2.65	2.04 - 3.45	1.67E-21	0.40	0.34	0.24	1.91E-34	190.62	0.021	1	0.94	0.96	0.08	0.07	8.35E-25	1.14E-26	0.808	0.99	0.07	0.85 - 1.13	1.01	True	NA
finn-b-F5_GAD	generalized anxiety disorder	300.11	mental disorders	generalized anxiety disorder	8558.56	2163	198110	False	149	0.01	0.01	0.37	0.90	0.13	2.47	1.77 - 3.46	3.62E-12	2.44E-11	6.10E-12	160.74	148	0.22	0.78	0.19	2.18	1.34 - 3.54	3.27E-05	0.39	0.59	0.51	9.93E-12	163.05	0.229	NULL	0.90	NA	0.13	NA	1.08E-10	NA	NULL	0.89	0.14	0.62 - 1.16	1.08	True	NA
finn-b-F5_PHOBANX	Phobic anxiety disorders	300.13	mental disorders	phobia	8703.35	2200	198110	False	149	-6.33E-04	0.01	0.96	0.87	0.13	2.39	1.71 - 3.34	2.16E-11	1.27E-10	3.18E-11	159.38	148	0.25	0.91	0.18	2.48	1.54 - 3.99	9.07E-07	0.90	0.59	0.13	9.45E-11	161.60	0.266	NULL	0.87	NA	0.13	NA	4.19E-10	NA	NULL	0.90	0.13	0.64 - 1.16	1.00	True	NA
finn-b-F5_PTSD	Post-traumatic stress disorder	300.9	mental disorders	posttraumatic stress disorder	4387.57	1103	198110	False	149	9.18E-03	0.02	0.63	1.12	0.18	3.07	1.95 - 4.84	2.06E-10	9.89E-10	2.47E-10	153.80	148	0.36	1.22	0.25	3.39	1.79 - 6.40	7.67E-07	0.75	0.80	0.35	6.11E-10	155.92	0.369	NULL	1.12	NA	0.18	NA	2.41E-09	NA	NULL	1.14	0.18	0.79 - 1.50	1.00	True	NA
finn-b-KRA_PSY_PERSON	personality disorders	301	mental disorders	personality disorders	24300.9	6254	212538	False	149	9.43E-03	0.01	0.35	0.99	0.09	2.68	2.10 - 3.41	7.14E-26	1.00E-24	2.50E-25	208.16	148	8.21E-04	0.83	0.12	2.29	1.66 - 3.16	2.59E-11	0.60	0.42	0.16	4.35E-25	210.93	0.003	No significant outliers	0.99	NA	0.09	NA	1.14E-19	NA	NA	1.01	0.09	0.84 - 1.19	1.01	True	NA
finn-b-F5_DISPER	Dissocial personality disorder	301.2	mental disorders	antisocial/borderline personality disorder	1357.82	340	212179	False	149	-3.30E-02	0.03	0.33	1.64	0.31	5.15	2.29 - 11.59	1.85E-07	5.69E-07	1.42E-07	134.53	148	0.78	1.67	0.46	5.34	1.63 - 17.49	2.78E-04	3.00	1.42	0.04	5.32E-07	136.34	0.792	NULL	1.64	NA	0.30	NA	1.88E-07	NA	NULL	1.69	0.33	1.05 - 2.34	1.00	True	NA
finn-b-F5_NEUROTIC	Neurotic, stress-related and somatoform disorders	303	mental disorders	psychogenic and somatoform disorders	74907.9	20682	198110	True	149	4.89E-03	5.51E-03	0.38	0.77	0.05	2.16	1.90 - 2.47	3.30E-51	1.20E-49	3.01E-50	193.53	148	7.08E-03	0.76	0.07	2.14	1.78 - 2.57	1.53E-26	0.57	0.23	0.01	7.64E-50	196.25	0.022	No significant outliers	0.77	NA	0.05	NA	1.20E-31	NA	NA	0.80	0.05	0.70 - 0.90	1.00	True	True
finn-b-F5_DISSOCIATIVE	Dissociative [conversion] disorders	303.1	mental disorders	dissociative disorder	2639.18	662	198110	False	149	0.01	0.03	0.60	0.62	0.26	1.86	0.96 - 3.60	0.02	0.02	5.67E-03	196.65	148	4.60E-03	0.62	0.33	1.87	0.80 - 4.36	0.06	0.01	1.17	0.99	0.02	199.28	0.004	No significant outliers	0.62	NA	0.26	NA	0.02	NA	NA	0.64	0.24	0.16 - 1.10	1.01	False	NA
finn-b-L12_NONIONRADISKIN	Skin changes due to chronic exposure to nonionizing radiation	303.3	mental disorders	psychogenic disorder	19572.4	5008	213273	False	149	0.01	9.53E-03	0.17	0.08	0.09	1.09	0.86 - 1.37	0.36	0.39	0.10	162.56	148	0.20	0.10	0.12	1.10	0.81 - 1.51	0.43	-4.54E-01	0.40	0.26	0.46	164.76	0.188	NULL	0.08	NA	0.09	NA	0.36	NA	NULL	0.13	0.09	-5.90E-02 - 0.31	1.00	False	NA
finn-b-F5_SOMATOFORM	somatoform disorder	303.4	mental disorders	somatoform disorder	10370.5	2627	198110	False	149	3.69E-03	0.01	0.76	0.72	0.11	2.06	1.54 - 2.75	1.13E-10	6.04E-10	1.51E-10	128.16	148	0.88	0.48	0.16	1.61	1.06 - 2.45	3.15E-03	0.57	0.51	0.26	5.63E-10	129.87	0.908	NULL	0.72	NA	0.10	NA	1.21E-10	NA	NULL	0.73	0.12	0.50 - 0.96	1.00	True	NA
finn-b-F5_STRESSOTH	Other reactioin to severe stress, and adjustment disorders	304	mental disorders	adjustment reaction	28147.4	7296	198110	False	149	6.78E-03	7.61E-03	0.37	0.72	0.07	2.06	1.71 - 2.47	2.15E-24	2.79E-23	6.98E-24	151.95	148	0.39	0.66	0.11	1.94	1.48 - 2.55	2.99E-10	0.44	0.32	0.17	1.13E-23	153.90	0.435	NULL	0.72	NA	0.07	NA	8.23E-19	NA	NULL	0.74	0.07	0.59 - 0.89	1.00	True	NA
finn-b-F5_EATING	eating disorders	305.2	mental disorders	eating disorder	7431.8	1874	216918	False	149	0.02	0.01	0.15	0.61	0.14	1.83	1.28 - 2.62	1.36E-05	3.17E-05	7.92E-06	164.57	148	0.17	0.45	0.19	1.56	0.95 - 2.57	0.02	-2.78E-01	0.63	0.66	3.14E-05	166.99	0.145	NULL	0.61	NA	0.14	NA	2.52E-05	NA	NULL	0.63	0.14	0.34 - 0.92	1.00	True	NA
finn-b-F5_MENTORG	other mental disorders due to brain damage and dysfunction and to physical disease	306	mental disorders	other mental disorder	5697	1434	209487	False	149	8.55E-03	0.02	0.61	-2.76E-02	0.15	0.97	0.65 - 1.45	0.86	0.88	0.22	152.79	148	0.38	0.01	0.22	1.01	0.57 - 1.79	0.95	-3.79E-01	0.70	0.59	1.00	154.87	0.351	NULL	-2.76E-02	NA	0.15	NA	0.86	NA	NULL	0.00E+00	0.16	-3.12E-01 - 0.32	1.00	False	NA
finn-b-KRA_PSY_ANYMENTAL_SUICID_PREG_NERV	Any mental disorder, or suicide (or attempt), or psychic disorders complicating pregnancy, partum or puerperum or nerve system disorders	306.1	mental disorders	mental disorders durring/after pregnancy	159553	52473	166319	True	149	-9.99E-05	4.05E-03	0.98	0.70	0.04	2.01	1.83 - 2.22	3.14E-77	2.86E-75	7.15E-76	193.45	148	7.16E-03	0.62	0.05	1.85	1.63 - 2.10	2.42E-35	0.70	0.17	6.17E-05	2.74E-75	195.96	0.04	No significant outliers	0.70	NA	0.04	NA	1.43E-40	NA	NA	0.72	0.04	0.65 - 0.79	1.00	True	True
finn-b-F5_PERVASIVE	pervasive developmental disorders excl. autism + asperger	313	mental disorders	pervasive developmental disorders	655.5	164	216829	False	149	0.03	0.05	0.54	0.44	0.44	1.56	0.50 - 4.89	0.32	0.36	0.09	135.88	148	0.75	0.66	0.66	1.94	0.36 - 10.50	0.31	-7.50E-01	2.01	0.71	0.43	137.83	0.748	NULL	0.44	NA	0.43	NA	0.30	NA	NULL	0.46	0.46	-4.46E-01 - 1.37	1.00	False	NA
finn-b-KRA_PSY_SUBSTANCE	Substance abuse	316	mental disorders	substance addiction and disorders	48271.7	12819	205973	True	149	8.94E-03	7.61E-03	0.24	0.71	0.07	2.04	1.70 - 2.45	6.76E-24	8.20E-23	2.05E-23	229.25	148	2.09E-05	0.71	0.09	2.04	1.62 - 2.57	2.90E-15	0.35	0.32	0.28	3.95E-23	232.16	<0.001	No significant outliers	0.71	NA	0.07	NA	1.62E-18	NA	NA	0.73	0.07	0.59 - 0.86	1.00	True	True
finn-b-F5_ALCOHOL_DEPENDENCE	alcohol dependence	317	mental disorders	alcohol-related disorders	22851.1	5876	205659	False	149	9.30E-03	9.84E-03	0.35	0.81	0.09	2.24	1.77 - 2.83	1.40E-18	1.40E-17	3.51E-18	188.84	148	0.01	0.79	0.13	2.21	1.60 - 3.06	2.86E-10	0.42	0.41	0.31	5.44E-18	191.26	0.017	1	0.81	0.78	0.09	0.09	3.34E-15	2.93E-15	0.786	0.81	0.09	0.64 - 0.99	1.03	True	NA
finn-b-KRA_PSY_ALCOH	Alcohol abuse, main dg	317.1	mental disorders	alcoholism	10510.6	2660	216132	False	149	0.03	0.01	0.04	0.56	0.12	1.74	1.28 - 2.38	4.12E-06	1.04E-05	2.60E-06	168.83	148	0.12	0.73	0.17	2.07	1.34 - 3.20	1.63E-05	-5.62E-01	0.54	0.30	9.23E-06	171.07	0.122	NULL	0.56	NA	0.12	NA	8.81E-06	NA	NULL	0.57	0.12	0.34 - 0.81	1.02	False due to horizontal pleiotropy	NA
finn-b-F5_TOBAC	Mental and behavioural disorders due to tobacco	318	mental disorders	tobacco use disorder	3830.86	962	214999	False	149	3.72E-03	0.02	0.86	0.72	0.20	2.06	1.24 - 3.41	2.57E-04	5.08E-04	1.27E-04	168.89	148	0.12	0.62	0.28	1.85	0.90 - 3.81	0.03	0.57	0.89	0.53	5.64E-04	171.18	0.112	NULL	0.72	NA	0.20	NA	3.56E-04	NA	NULL	0.73	0.20	0.35 - 1.11	1.00	True	NA
finn-b-SLEEP	sleep disorders (combined)	327	neurological	sleep disorders	69847.2	19155	197545	True	149	-5.89E-04	6.07E-03	0.92	0.35	0.06	1.42	1.22 - 1.64	7.21E-10	3.20E-09	8.00E-10	220.33	148	1.06E-04	0.36	0.07	1.44	1.20 - 1.72	2.80E-07	0.37	0.26	0.15	3.63E-09	223.52	<0.001	2	0.35	0.35	0.06	0.05	6.49E-09	1.36E-09	0.999	0.35	0.06	0.24 - 0.46	1.00	True	True
finn-b-F5_HYPERSOMNIA	hypersomnia	327.1	neurological	hypersomnia	703.43	176	216164	False	149	-1.45E-02	0.05	0.75	0.73	0.42	2.07	0.70 - 6.11	0.08	0.10	0.03	120.95	148	0.95	0.91	0.59	2.47	0.54 - 11.41	0.13	1.32	1.90	0.49	0.13	122.54	0.952	NULL	0.73	NA	0.38	NA	0.06	NA	NULL	0.74	0.44	-1.52E-01 - 1.59	1.00	False	NA
ebi-a-GCST90018916	Sleep apnea syndrome	327.3	neurological	sleep apnea	53670.4	13818	463035	True	150	-2.81E-03	6.90E-03	0.68	0.42	0.06	1.52	1.29 - 1.78	4.24E-11	2.41E-10	6.04E-11	217.47	149	2.16E-04	0.41	0.08	1.51	1.22 - 1.86	4.24E-07	0.53	0.29	0.07	1.49E-10	220.60	<0.001	No significant outliers	0.42	NA	0.06	NA	6.93E-10	NA	NA	0.42	0.06	0.30 - 0.54	1.00	True	True
ebi-a-GCST90018869	insomnia	327.4	neurological	insomnia	5591.84	1402	485225	False	150	0.02	0.02	0.28	0.51	0.16	1.66	1.11 - 2.49	1.31E-03	2.29E-03	5.72E-04	182.73	149	0.03	0.55	0.21	1.73	1.00 - 2.98	9.50E-03	-2.91E-01	0.76	0.70	2.44E-03	185.24	0.04	1	0.51	0.55	0.16	0.15	1.61E-03	3.07E-04	0.782	0.57	0.16	0.26 - 0.87	1.00	Weak	NA
finn-b-G6_PARKINSON	parkinson's disease	332	neurological	parkinson's disease	8562.54	2162	216630	False	149	-9.37E-04	0.01	0.94	-7.90E-02	0.12	0.92	0.67 - 1.27	0.53	0.57	0.14	142.68	148	0.61	-6.65E-02	0.18	0.94	0.58 - 1.50	0.72	-4.05E-02	0.56	0.94	0.68	144.68	0.619	NULL	-7.90E-02	NA	0.12	NA	0.52	NA	NULL	-8.30E-02	0.13	-3.38E-01 - 0.17	1.00	False	NA
finn-b-G6_XTRAPYR	Extrapyramidal and movement disorders	333	neurological	extrapyramidal disease and abnormal movement disorders	19344.4	4948	213844	False	149	-2.09E-03	9.23E-03	0.82	0.08	0.09	1.08	0.87 - 1.35	0.35	0.39	0.10	157.21	148	0.29	0.11	0.12	1.11	0.81 - 1.52	0.38	0.17	0.39	0.67	0.53	159.36	0.291	NULL	0.08	NA	0.09	NA	0.36	NA	NULL	0.08	0.09	-8.90E-02 - 0.25	1.00	False	NA
finn-b-PAIN	pain (limb, back, neck, head abdominally)	338	neurological	pain	209550	87242	131127	True	149	1.01E-03	3.86E-03	0.79	0.43	0.04	1.53	1.40 - 1.68	6.94E-33	1.58E-31	3.95E-32	250.01	148	3.21E-07	0.39	0.04	1.48	1.32 - 1.66	5.49E-19	0.39	0.16	0.02	1.13E-31	253.56	<0.001	2	0.43	0.41	0.04	0.03	1.89E-23	1.18E-23	0.631	0.43	0.04	0.37 - 0.50	1.05	True	True
finn-b-G6_HEADACHE	other headache syndromes	339	neurological	other headache syndromes	30433.8	7952	176107	False	149	-1.29E-02	8.49E-03	0.13	0.54	0.08	1.72	1.40 - 2.11	1.04E-11	6.55E-11	1.64E-11	209.78	148	6.33E-04	0.54	0.11	1.71	1.30 - 2.26	5.23E-07	1.07	0.36	3.29E-03	3.87E-11	212.66	0.001	2	0.54	0.54	0.08	0.07	2.40E-10	2.63E-11	0.982	0.55	0.08	0.40 - 0.70	1.00	True	NA
finn-b-G6_MIGRAINE	migraine	340	neurological	migraine	32605.5	8547	176107	False	149	-1.10E-02	8.21E-03	0.18	0.47	0.08	1.60	1.31 - 1.94	1.10E-09	4.54E-09	1.13E-09	200.67	148	2.58E-03	0.50	0.10	1.64	1.26 - 2.14	1.40E-06	0.92	0.35	8.85E-03	4.74E-09	203.42	0.001	1	0.47	0.45	0.08	0.07	9.07E-09	1.04E-08	0.84	0.46	0.07	0.32 - 0.61	1.02	True	NA
finn-b-G6_MIGRAINE_WITH_AURA	Migraine with aura	340.1	neurological	migrain with aura	13884.8	3541	176107	False	149	-2.93E-02	0.01	0.01	0.53	0.11	1.70	1.28 - 2.25	1.31E-06	3.62E-06	9.04E-07	183.95	148	0.02	0.54	0.15	1.72	1.18 - 2.52	2.47E-04	1.73	0.49	4.82E-04	3.94E-06	186.51	0.023	2	0.53	0.58	0.11	0.10	3.26E-06	1.25E-07	0.657	0.55	0.11	0.33 - 0.77	1.03	False due to horizontal pleiotropy	NA
finn-b-R18_ABNORMAL_INVOLU_MOVEM	Abnormal involuntary movements	350	neurological	abnormal movement	7205.47	1817	209369	False	149	-1.24E-02	0.01	0.40	0.41	0.14	1.51	1.06 - 2.16	2.73E-03	4.56E-03	1.14E-03	156.06	148	0.31	0.43	0.20	1.53	0.92 - 2.57	0.03	0.92	0.62	0.14	4.49E-03	158.11	0.316	NULL	0.41	NA	0.14	NA	3.20E-03	NA	NULL	0.43	0.14	0.16 - 0.71	1.00	True	NA
finn-b-R18_ABNORMALITI_GAIT_MOBIL	Abnormalities of gait and mobility	350.2	neurological	abnormality of gait	5357.51	1348	209369	False	149	0.02	0.02	0.25	0.44	0.16	1.55	1.04 - 2.31	4.78E-03	7.76E-03	1.94E-03	129.52	148	0.86	0.33	0.22	1.40	0.78 - 2.48	0.14	-3.47E-01	0.70	0.62	0.01	131.36	0.86	NULL	0.44	NA	0.15	NA	3.01E-03	NA	NULL	0.44	0.16	0.12 - 0.77	1.00	True	NA
ebi-a-GCST90018813	carpal tunnel syndrome	351	neurological	other peripheral nerve disorders	72458.6	18855	461346	True	150	3.57E-03	5.62E-03	0.53	0.28	0.05	1.32	1.15 - 1.51	1.04E-07	3.31E-07	8.26E-08	212.41	149	5.01E-04	0.25	0.07	1.29	1.08 - 1.52	1.49E-04	0.13	0.24	0.59	2.87E-07	215.57	0.001	1	0.28	0.30	0.05	0.05	3.73E-07	2.20E-08	0.701	0.32	0.05	0.22 - 0.42	1.01	True	True
finn-b-G6_NERPLEX	nerve, nerve root and plexus disorders	353	neurological	nerve root and plexus disorders	84672	23745	195047	True	149	-3.74E-03	5.41E-03	0.49	0.36	0.05	1.43	1.26 - 1.63	1.21E-12	8.78E-12	2.19E-12	217.15	148	1.85E-04	0.28	0.06	1.32	1.12 - 1.55	8.89E-06	0.51	0.23	0.03	5.70E-12	220.19	0.001	1	0.36	0.35	0.05	0.05	4.72E-11	6.67E-11	0.805	0.36	0.05	0.26 - 0.45	1.02	True	True
finn-b-G6_POLYOTHUNS	Other and unspecified polyneuropathies, also in other diseases	357	neurological	inflammatory and toxic neuropathy	10389.4	2629	215718	False	149	1.01E-03	0.01	0.93	0.43	0.11	1.54	1.14 - 2.06	1.79E-04	3.71E-04	9.28E-05	154.97	148	0.33	0.57	0.16	1.76	1.16 - 2.69	5.18E-04	0.39	0.52	0.46	3.80E-04	157.10	0.352	NULL	0.43	NA	0.11	NA	2.56E-04	NA	NULL	0.44	0.12	0.21 - 0.67	1.01	True	NA
ebi-a-GCST90018814	cataracts	366	sense organs	cataract	145376	39519	452358	True	150	-3.49E-04	3.60E-03	0.92	0.08	0.03	1.08	1.00 - 1.18	0.01	0.02	3.81E-03	208.85	149	8.87E-04	0.09	0.04	1.09	0.99 - 1.21	0.03	0.10	0.15	0.54	0.02	211.55	<0.001	1	0.08	0.07	0.03	0.03	0.01	0.02	0.838	0.08	0.03	0.03 - 0.14	1.00	False	False
finn-b-H7_CATARACTSENILE	senile cataract	366.2	sense organs	senile cataract	93795.1	26758	189604	True	149	-1.79E-03	5.58E-03	0.75	0.13	0.05	1.14	1.00 - 1.30	0.01	0.02	4.82E-03	187.63	148	0.02	0.15	0.07	1.16	0.97 - 1.39	0.03	0.20	0.23	0.39	0.02	190.18	0.017	No significant outliers	0.13	NA	0.05	NA	0.01	NA	NA	0.14	0.05	0.04 - 0.23	1.00	False	False
finn-b-H7_REFRAACCOMMODIS	Disorders of refraction and accommodation	367	sense organs	disorders of refraction and accommodation; blindness and low vision	13589.5	3453	210931	False	149	-2.27E-03	0.01	0.83	0.15	0.10	1.16	0.90 - 1.49	0.13	0.16	0.04	137.29	148	0.73	0.15	0.15	1.16	0.80 - 1.69	0.30	0.24	0.44	0.59	0.20	139.12	0.731	NULL	0.15	NA	0.09	NA	0.12	NA	NULL	0.15	0.10	-4.40E-02 - 0.35	1.00	False	NA
finn-b-H7_VISUDISTURB	visual disturbances	368	sense organs	visual disturbances	27852.8	7201	210866	False	149	-4.81E-04	7.46E-03	0.95	0.25	0.07	1.28	1.07 - 1.53	3.20E-04	6.07E-04	1.52E-04	150.83	148	0.42	0.28	0.10	1.32	1.02 - 1.70	5.61E-03	0.27	0.31	0.39	8.16E-04	152.91	0.405	NULL	0.25	NA	0.07	NA	4.36E-04	NA	NULL	0.25	0.07	0.11 - 0.39	1.00	True	NA
finn-b-H8_OTALGIA	otalgia	382	sense organs	otalgia	3262.41	819	196592	False	149	-1.50E-03	0.02	0.94	0.49	0.20	1.63	0.98 - 2.72	0.01	0.02	4.82E-03	145.28	148	0.55	0.49	0.29	1.63	0.77 - 3.44	0.09	0.55	0.89	0.54	0.02	147.15	0.529	NULL	0.49	NA	0.20	NA	0.01	NA	NULL	0.50	0.20	0.09 - 0.92	1.00	False	NA
finn-b-H8_VESTIFUNCNAS	Other/unspecified disorders of vestibular function	386	sense organs	vertiginous syndromes and other disorders of vestibular system	1596.95	400	209582	False	149	5.33E-03	0.03	0.86	0.40	0.28	1.49	0.72 - 3.10	0.16	0.18	0.05	115.10	148	0.98	0.55	0.39	1.73	0.63 - 4.74	0.16	0.18	1.28	0.89	0.21	116.61	0.983	NULL	0.40	NA	0.25	NA	0.11	NA	NULL	0.42	0.29	-1.63E-01 - 1.00	1.00	False	NA
finn-b-H8_VERTIGO	Disorders of vestibular function (Vertigo)	386.2	sense organs	peripheral or central vertigo	28295.6	7321	209582	False	149	-7.78E-03	7.40E-03	0.29	0.22	0.07	1.25	1.04 - 1.49	1.32E-03	2.29E-03	5.72E-04	139.75	148	0.67	0.21	0.10	1.23	0.95 - 1.59	0.04	0.54	0.31	0.08	2.53E-03	141.58	0.672	NULL	0.22	NA	0.07	NA	1.19E-03	NA	NULL	0.23	0.07	0.09 - 0.36	1.00	True	NA
finn-b-R18_DIZZI_GIDDI	dizziness and giddiness	386.9	sense organs	dizziness and giddiness (light-headedness and vertigo)	55355.4	14888	196383	True	149	5.06E-03	5.87E-03	0.39	0.31	0.05	1.36	1.18 - 1.57	1.43E-08	5.02E-08	1.26E-08	178.54	148	0.04	0.28	0.07	1.33	1.10 - 1.60	1.31E-04	0.10	0.25	0.68	3.45E-08	180.82	0.048	No significant outliers	0.31	NA	0.05	NA	7.28E-08	NA	NA	0.32	0.06	0.20 - 0.42	1.02	True	True
finn-b-I9_HYPTENS	hypertension	401	circulatory system	hypertension	166495	55917	162837	True	149	-1.61E-02	4.91E-03	1.31E-03	0.17	0.05	1.19	1.05 - 1.34	2.68E-04	5.25E-04	1.31E-04	249.96	148	3.24E-07	0.17	0.06	1.18	1.02 - 1.37	4.06E-03	0.83	0.21	8.95E-05	9.23E-04	253.69	<0.001	4	0.17	0.17	0.05	0.04	3.71E-04	1.19E-04	0.945	0.18	0.04	0.10 - 0.27	1.00	False due to horizontal pleiotropy	False due to horizontal pleiotropy
finn-b-I9_HYPTENSESS	Hypertension, essential	401.1	circulatory system	essential hypertension	135710	42857	162837	True	149	-1.67E-02	4.82E-03	6.89E-04	0.20	0.05	1.22	1.09 - 1.38	1.44E-05	3.27E-05	8.18E-06	210.35	148	5.77E-04	0.21	0.06	1.24	1.06 - 1.45	4.44E-04	0.89	0.20	2.27E-05	4.99E-05	213.35	<0.001	1	0.20	0.22	0.05	0.05	2.65E-05	3.48E-06	0.756	0.21	0.04	0.12 - 0.30	1.00	False due to horizontal pleiotropy	False due to horizontal pleiotropy
finn-b-I9_HYPTENSHR	hypertensive heart and/or renal disease	401.2	circulatory system	hypertensive heart and/or renal disease	16996.6	4363	162837	False	149	-2.13E-02	0.01	0.06	0.22	0.11	1.24	0.94 - 1.64	0.04	0.06	0.01	193.36	148	7.25E-03	0.25	0.15	1.28	0.87 - 1.88	0.10	1.09	0.48	0.02	0.07	196.14	0.008	No significant outliers	0.22	NA	0.11	NA	0.04	NA	NA	0.25	0.10	0.04 - 0.46	1.01	False	NA
finn-b-I9_HYPTENSRD	Hypertensive Renal Disease	401.22	circulatory system	hypertensive chronic kidney disease	1866.64	468	162837	False	149	-5.67E-02	0.03	0.07	0.08	0.29	1.08	0.51 - 2.30	0.79	0.81	0.20	182.57	148	0.03	0.03	0.40	1.03	0.37 - 2.89	0.93	2.41	1.31	0.07	0.94	185.02	0.029	1	0.08	0.15	0.29	0.28	0.79	0.61	0.87	0.12	0.29	-4.40E-01 - 0.69	1.01	False	NA
finn-b-I9_ISCHHEART	ischemic heart diseases	411	circulatory system	ischemic heart disease	106293	30952	187840	True	149	-1.18E-02	5.60E-03	0.04	0.24	0.05	1.28	1.11 - 1.46	3.99E-06	1.02E-05	2.56E-06	212.96	148	3.76E-04	0.25	0.07	1.29	1.07 - 1.55	3.45E-04	0.73	0.24	2.46E-03	9.71E-06	215.96	<0.001	1	0.24	0.26	0.05	0.05	8.56E-06	1.33E-06	0.762	0.26	0.05	0.16 - 0.36	1.00	False due to horizontal pleiotropy	False due to horizontal pleiotropy
ebi-a-GCST90018932	unstable angina pectoris	411.1	circulatory system	unstable angina (intermediate coronary syndrome)	37136.3	9481	446987	False	150	7.35E-04	7.19E-03	0.92	0.38	0.06	1.46	1.24 - 1.71	2.67E-09	1.03E-08	2.58E-09	204.34	149	1.78E-03	0.40	0.08	1.49	1.20 - 1.85	1.60E-06	0.34	0.31	0.26	6.74E-09	207.06	0.003	1	0.38	0.39	0.06	0.06	1.83E-08	2.16E-09	0.773	0.40	0.06	0.28 - 0.52	1.00	True	NA
finn-b-I9_MI	myocardial infarction	411.2	circulatory system	myocardial infarction	47937.2	12801	187840	True	149	-9.52E-03	7.16E-03	0.19	0.27	0.07	1.31	1.10 - 1.56	5.47E-05	1.20E-04	3.00E-05	173.04	148	0.08	0.26	0.09	1.30	1.03 - 1.65	3.64E-03	0.66	0.30	0.03	1.53E-04	175.50	0.073	NULL	0.27	NA	0.07	NA	8.74E-05	NA	NULL	0.28	0.07	0.15 - 0.41	1.04	True	True
finn-b-I9_ANGINA	angina pectoris	411.3	circulatory system	angina pectoris	66263	18168	187840	True	149	-1.07E-02	7.01E-03	0.13	0.32	0.07	1.38	1.17 - 1.64	8.38E-07	2.42E-06	6.06E-07	213.07	148	3.69E-04	0.29	0.09	1.33	1.07 - 1.66	7.04E-04	0.76	0.29	0.01	2.26E-06	216.09	<0.001	2	0.32	0.36	0.07	0.06	2.22E-06	4.82E-08	0.59	0.36	0.06	0.24 - 0.48	1.02	True	True
finn-b-I9_CORATHER	coronary atherosclerosis	411.4	circulatory system	coronary atherosclerosis	83114.5	23363	187840	True	149	-1.30E-02	6.40E-03	0.04	0.22	0.06	1.24	1.06 - 1.45	3.09E-04	5.92E-04	1.48E-04	215.92	148	2.29E-04	0.20	0.08	1.22	1.01 - 1.48	7.52E-03	0.75	0.27	5.93E-03	6.13E-04	218.90	<0.001	1	0.22	0.24	0.06	0.06	4.22E-04	7.70E-05	0.748	0.24	0.06	0.13 - 0.35	1.01	False due to horizontal pleiotropy	False due to horizontal pleiotropy
finn-b-FG_PULMHEART	Pulmonary heart disease	415.2	circulatory system	chronic pulmonary heart disease	16419.8	4185	214607	False	149	-6.15E-03	9.81E-03	0.53	0.10	0.09	1.10	0.87 - 1.40	0.28	0.32	0.08	149.80	148	0.44	0.18	0.13	1.20	0.86 - 1.67	0.17	0.35	0.41	0.40	0.44	151.91	0.457	NULL	0.10	NA	0.09	NA	0.28	NA	NULL	0.10	0.10	-8.60E-02 - 0.29	1.00	False	NA
ebi-a-GCST90013912	Chest pain or discomfort	418	circulatory system	nonspecific chest pain	407746	NA	NA	True	134	4.32E-04	3.92E-03	0.91	0.39	0.04	1.48	1.35 - 1.62	1.11E-27	1.69E-26	4.22E-27	263.96	133	1.10E-10	0.35	0.04	1.41	1.27 - 1.57	2.88E-16	0.37	0.17	0.03	9.01E-27	267.92	<0.001	1	0.39	0.40	0.04	0.03	3.59E-20	5.79E-22	0.789	0.43	0.03	0.36 - 0.49	1.00	True	True
finn-b-I9_CONDUCTIO	Conduction disorders	426	circulatory system	cardiac conduction disorders	17179.9	4416	156711	False	149	8.57E-03	0.01	0.41	6.80E-03	0.10	1.01	0.79 - 1.29	0.94	0.96	0.24	171.20	148	0.09	-1.62E-01	0.14	0.85	0.60 - 1.21	0.24	-3.45E-01	0.44	0.43	1.00	173.57	0.103	NULL	6.80E-03	NA	0.10	NA	0.94	NA	NULL	2.00E-03	0.10	-1.89E-01 - 0.20	1.00	False	NA
ebi-a-GCST90018940	Ventricular arrhythmia	427.5	circulatory system	arrhythmia (cardiac) nos	4059.37	1018	327198	False	150	-1.58E-02	0.01	0.27	0.25	0.12	1.28	0.93 - 1.76	0.04	0.06	0.02	146.90	149	0.53	0.35	0.19	1.42	0.88 - 2.29	0.06	0.91	0.62	0.14	0.09	148.96	0.521	NULL	0.25	NA	0.12	NA	0.04	NA	NULL	0.25	0.13	2.00E-03 - 0.51	1.00	False	NA
ebi-a-GCST009541	heart failure	428.2	circulatory system	heart failure nos	180076	47309	930014	True	134	-1.32E-03	4.40E-03	0.76	0.16	0.04	1.17	1.06 - 1.30	5.17E-05	1.15E-04	2.87E-05	185.26	133	1.87E-03	0.14	0.05	1.15	1.01 - 1.32	4.70E-03	0.21	0.19	0.26	1.09E-04	188.10	0.002	No significant outliers	0.16	NA	0.04	NA	8.72E-05	NA	NA	0.17	0.04	0.10 - 0.24	1.00	True	True
finn-b-R18_ABNORMALITI_HEART_BEAT	abnormalities of heart beat	429.3	circulatory system	symptoms involving cardiovascular system	22004.1	5693	163123	False	149	-3.46E-03	9.43E-03	0.71	0.31	0.09	1.36	1.09 - 1.70	4.42E-04	8.21E-04	2.05E-04	188.40	148	0.01	0.29	0.12	1.34	0.98 - 1.83	0.02	0.45	0.40	0.26	9.62E-04	191.07	0.019	No significant outliers	0.31	NA	0.09	NA	5.87E-04	NA	NA	0.30	0.09	0.14 - 0.47	1.00	True	NA
finn-b-I9_CEREBVASC	cerebrovascular diseases	433	circulatory system	cerebrovascular disease	58375.8	15724	203068	True	149	7.34E-03	5.65E-03	0.20	0.14	0.05	1.15	1.01 - 1.32	6.90E-03	0.01	2.69E-03	164.88	148	0.16	0.07	0.07	1.07	0.89 - 1.29	0.35	-1.59E-01	0.24	0.51	0.01	167.13	0.183	NULL	0.14	NA	0.05	NA	7.71E-03	NA	NULL	0.15	0.05	0.04 - 0.25	1.01	False	True
finn-b-I9_STENOSIS	Occlusion and stenosis of arteries, not leading to stroke	433.1	circulatory system	occlusion and stenosis of precerebral arteries	739.33	185	203068	False	149	-3.10E-02	0.04	0.49	0.06	0.42	1.06	0.36 - 3.11	0.88	0.90	0.23	133.59	148	0.80	0.18	0.61	1.20	0.25 - 5.73	0.76	1.34	1.88	0.48	1.00	135.33	0.802	NULL	0.06	NA	0.40	NA	0.88	NA	NULL	0.05	0.43	-7.58E-01 - 0.91	1.00	False	NA
finn-b-I9_THROMBICV	nonpyogenic thrombosis of intracranial venous system	433.2	circulatory system	occlusion of cerebral arteries	431.77	108	203068	False	149	-5.59E-02	0.06	0.34	1.33	0.54	3.78	0.93 - 15.25	0.01	0.02	5.14E-03	130.72	148	0.84	1.34	0.80	3.81	0.48 - 30.01	0.10	3.63	2.46	0.14	0.02	132.38	0.859	NULL	1.33	NA	0.51	NA	0.01	NA	NULL	1.34	0.56	0.24 - 2.44	1.00	False	NA
finn-b-I9_CEREBDOTH	other specified cerebrovascular diseases, other cerebrovascular disorders in diseases classified elsewhere	433.3	circulatory system	cerebral ischemia	3627.73	911	203068	False	149	0.02	0.02	0.23	0.14	0.19	1.16	0.71 - 1.88	0.44	0.48	0.12	143.40	148	0.59	0.03	0.27	1.03	0.52 - 2.04	0.91	-8.55E-01	0.85	0.32	0.56	145.30	0.581	NULL	0.14	NA	0.19	NA	0.44	NA	NULL	0.17	0.20	-2.27E-01 - 0.54	1.00	False	NA
finn-b-G6_TIA	Transient ischemic attack (G6_TIA)	433.31	circulatory system	transient cerebral ischemia	33885.3	8835	205799	False	149	4.55E-03	7.96E-03	0.57	0.36	0.07	1.43	1.18 - 1.73	1.42E-06	3.87E-06	9.67E-07	197.34	148	4.17E-03	0.39	0.10	1.47	1.15 - 1.89	6.37E-05	0.17	0.34	0.61	4.08E-06	200.15	0.005	No significant outliers	0.36	NA	0.07	NA	3.50E-06	NA	NA	0.38	0.07	0.24 - 0.51	1.00	True	NA
finn-b-I9_ATHSCLE	atherosclerosis, excluding cerebral, coronary and pad	440	circulatory system	atherosclerosis	25578.8	6599	206541	False	149	1.17E-03	9.99E-03	0.91	0.14	0.09	1.15	0.90 - 1.46	0.14	0.16	0.04	219.52	148	1.23E-04	0.09	0.12	1.09	0.81 - 1.47	0.46	0.09	0.42	0.83	0.23	222.54	<0.001	2	0.14	0.18	0.09	0.09	0.14	0.04	0.695	0.16	0.09	-1.90E-02 - 0.33	1.00	False	NA
ebi-a-GCST90018890	Peripheral artery disease	443	circulatory system	peripheral vascular disease	28037	7114	475964	False	150	3.68E-03	8.73E-03	0.67	0.21	0.08	1.23	1.01 - 1.50	6.11E-03	9.68E-03	2.42E-03	238.89	149	4.12E-06	0.02	0.10	1.02	0.79 - 1.33	0.84	0.06	0.37	0.88	0.01	242.31	<0.001	2	0.21	0.25	0.08	0.07	6.86E-03	9.00E-04	0.67	0.20	0.07	0.06 - 0.35	1.01	True	NA
finn-b-I9_OTHPER	other peripheral vascular diseases	443.8	circulatory system	other specified peripheral vascular diseases	4127.28	1037	206541	False	149	7.82E-03	0.02	0.68	0.31	0.18	1.36	0.86 - 2.15	0.08	0.10	0.03	132.85	148	0.81	0.28	0.26	1.32	0.67 - 2.58	0.29	-1.13E-02	0.80	0.99	0.13	134.72	0.826	NULL	0.31	NA	0.17	NA	0.07	NA	NULL	0.32	0.18	-3.80E-02 - 0.67	1.00	False	NA
finn-b-I9_HYPOTE	hypotension	458	circulatory system	hypotension	7364.82	1857	216463	False	149	-4.87E-03	0.01	0.73	0.21	0.13	1.23	0.87 - 1.73	0.12	0.15	0.04	144.89	148	0.56	0.25	0.20	1.29	0.77 - 2.14	0.20	0.41	0.60	0.50	0.18	146.76	0.567	NULL	0.21	NA	0.13	NA	0.12	NA	NULL	0.22	0.14	-4.80E-02 - 0.48	1.00	False	NA
finn-b-I9_OTHOTH	Other other unspecified disorders of the circulatory system	459	circulatory system	other disorders of circulatory system	1971.5	494	216463	False	149	0.03	0.03	0.31	0.26	0.26	1.29	0.66 - 2.52	0.32	0.36	0.09	153.77	148	0.36	0.40	0.38	1.49	0.55 - 3.98	0.30	-9.13E-01	1.17	0.44	0.42	155.72	0.328	NULL	0.26	NA	0.26	NA	0.33	NA	NULL	0.27	0.26	-2.32E-01 - 0.78	1.00	False	NA
finn-b-I9_VEINSOTH	Other disorders of veins	459.9	circulatory system	circulatory disease nec	23539.7	6073	190028	False	149	-1.90E-03	0.01	0.85	0.17	0.10	1.19	0.93 - 1.52	0.08	0.10	0.02	227.34	148	2.98E-05	0.15	0.12	1.16	0.85 - 1.58	0.21	0.25	0.44	0.57	0.12	230.59	<0.001	No significant outliers	0.17	NA	0.10	NA	0.08	NA	NA	0.16	0.09	-1.70E-02 - 0.34	1.00	False	NA
finn-b-J10_ACUTEUPPERINFEC	Acute upper respiratory infections of multiple and unspecified sites	465	respiratory	acute upper respiratory infections of multiple or unspecified sites	65285.1	17920	182945	True	149	-4.91E-03	5.31E-03	0.36	0.24	0.05	1.27	1.12 - 1.45	9.06E-07	2.58E-06	6.44E-07	168.74	148	0.12	0.30	0.07	1.36	1.14 - 1.61	6.20E-06	0.44	0.22	0.05	2.00E-06	171.12	0.138	NULL	0.24	NA	0.05	NA	2.37E-06	NA	NULL	0.26	0.05	0.15 - 0.35	1.00	True	True
finn-b-J10_CHRONRHINITIS	Chronic rhinitsi, nasopharyngitis and pharyngitis	472	respiratory	chronic pharyngitis and nasopharyngitis	20757.8	5355	167849	False	149	8.07E-03	9.03E-03	0.37	0.31	0.08	1.37	1.10 - 1.70	1.92E-04	3.92E-04	9.81E-05	164.43	148	0.17	0.35	0.12	1.41	1.04 - 1.93	3.86E-03	-1.74E-02	0.38	0.96	5.22E-04	166.85	0.186	NULL	0.31	NA	0.08	NA	2.73E-04	NA	NULL	0.32	0.09	0.15 - 0.50	1.01	True	NA
finn-b-J10_CHRONSINUSITIS	chronic sinusitis	475	respiratory	chronic sinusitis	32448.2	8524	167849	False	149	4.05E-03	7.86E-03	0.61	0.34	0.07	1.41	1.17 - 1.70	2.55E-06	6.63E-06	1.66E-06	185.14	148	0.02	0.34	0.10	1.41	1.09 - 1.81	5.54E-04	0.18	0.33	0.59	5.55E-06	187.66	0.031	1	0.34	0.32	0.07	0.07	5.80E-06	1.15E-05	0.774	0.35	0.07	0.21 - 0.50	1.00	True	NA
finn-b-ALLERG_RHINITIS	allergic rhinitis	476	respiratory	allergic rhinitis	21547.3	5527	212387	False	149	-1.81E-05	8.51E-03	1.00	0.09	0.08	1.09	0.89 - 1.34	0.26	0.30	0.07	148.84	148	0.47	0.10	0.11	1.11	0.83 - 1.48	0.37	0.09	0.36	0.80	0.40	150.96	0.492	NULL	0.09	NA	0.08	NA	0.26	NA	NULL	0.09	0.08	-6.70E-02 - 0.26	1.00	False	NA
finn-b-J10_UPPERDIS	other diseases of upper respiratory tract	479	respiratory	other upper respiratory disease	156326	50943	167849	True	149	-5.28E-03	3.97E-03	0.19	0.22	0.04	1.25	1.14 - 1.38	1.33E-09	5.28E-09	1.32E-09	210.18	148	5.93E-04	0.22	0.05	1.24	1.10 - 1.41	5.41E-06	0.44	0.17	9.13E-03	4.55E-09	213.08	0.002	No significant outliers	0.22	NA	0.04	NA	1.06E-08	NA	NA	0.24	0.04	0.17 - 0.31	1.00	True	True
ieu-b-4976	pneumonia	480	respiratory	pneumonia	86080.6	22567	463917	True	148	-5.22E-03	4.75E-03	0.27	0.22	0.04	1.24	1.11 - 1.40	1.19E-06	3.34E-06	8.35E-07	190.75	147	8.83E-03	0.23	0.06	1.26	1.08 - 1.47	1.20E-04	0.43	0.20	0.03	3.15E-06	193.33	0.01	No significant outliers	0.22	NA	0.04	NA	3.02E-06	NA	NA	0.22	0.04	0.14 - 0.31	1.01	True	True
ebi-a-GCST90014325	asthma	495	respiratory	asthma	193771	56167	352255	True	150	-3.99E-03	3.99E-03	0.32	0.25	0.04	1.28	1.16 - 1.41	1.88E-11	1.14E-10	2.85E-11	299.05	149	4.06E-12	0.26	0.04	1.30	1.17 - 1.44	1.14E-10	0.41	0.17	0.02	5.31E-11	302.96	<0.001	6	0.25	0.30	0.04	0.03	3.70E-10	7.35E-18	0.153	0.29	0.03	0.23 - 0.35	1.00	True	True
ebi-a-GCST90018807	Chronic obstructive pulmonary disease	496	respiratory	chronic airway obstruction	52557	13530	454945	True	150	-9.97E-03	6.61E-03	0.13	0.50	0.06	1.65	1.42 - 1.93	6.82E-17	5.64E-16	1.41E-16	245.17	149	1.16E-06	0.50	0.07	1.66	1.37 - 2.01	1.53E-11	0.92	0.28	1.38E-03	3.82E-16	248.68	<0.001	3	0.50	0.52	0.06	0.06	4.33E-14	5.56E-16	0.808	0.53	0.06	0.42 - 0.64	1.00	True	True
finn-b-J10_EMPHYSEMA	emphysema	496.1	respiratory	emphysema	2682.33	673	186723	False	149	-3.10E-02	0.02	0.19	0.18	0.22	1.20	0.68 - 2.12	0.40	0.44	0.11	137.79	148	0.72	0.17	0.32	1.18	0.52 - 2.67	0.60	1.46	1.00	0.15	0.57	139.74	0.699	NULL	0.18	NA	0.21	NA	0.39	NA	NULL	0.18	0.23	-2.82E-01 - 0.62	1.00	False	NA
ebi-a-GCST90018824	chronic bronchitis	496.2	respiratory	chronic bronchitis	39719.5	10159	440263	True	150	-7.16E-03	7.73E-03	0.36	0.64	0.07	1.89	1.57 - 2.27	1.46E-18	1.40E-17	3.51E-18	232.53	149	1.42E-05	0.58	0.09	1.78	1.41 - 2.24	1.21E-10	0.93	0.33	4.98E-03	1.24E-17	235.87	<0.001	1	0.64	0.65	0.07	0.07	3.31E-15	1.35E-16	0.818	0.65	0.07	0.52 - 0.79	1.00	True	True
finn-b-J10_COPDNAS_INCLAVO	Other chronic obstructive pulmonary disease (J10_COPDNAS_INCLAVO)	496.21	respiratory	obstructive chronic bronchitis	27141.6	7010	211782	False	149	0.01	8.73E-03	0.22	0.39	0.08	1.47	1.19 - 1.82	2.20E-06	5.88E-06	1.47E-06	183.69	148	0.02	0.33	0.11	1.39	1.04 - 1.85	3.08E-03	-5.08E-02	0.37	0.89	4.80E-06	186.16	0.037	1	0.39	0.37	0.08	0.08	5.09E-06	6.93E-06	0.788	0.38	0.08	0.23 - 0.54	1.00	Weak	NA
finn-b-BRONCHITIS	bronchitis	497	respiratory	bronchitis	95757.5	27361	191431	True	149	3.36E-04	4.44E-03	0.94	0.26	0.04	1.30	1.17 - 1.45	1.82E-10	8.95E-10	2.24E-10	173.85	148	0.07	0.24	0.06	1.27	1.10 - 1.47	2.49E-05	0.25	0.19	0.18	4.86E-10	176.30	0.096	NULL	0.26	NA	0.04	NA	2.19E-09	NA	NULL	0.28	0.04	0.20 - 0.37	1.00	True	True
finn-b-J10_RESPOTHER	Other diseases of the respiratory system	512	respiratory	other symptoms of respiratory system	10377.9	2626	216166	False	149	6.46E-03	0.01	0.60	0.21	0.11	1.24	0.92 - 1.65	0.06	0.08	0.02	148.31	148	0.48	0.38	0.17	1.46	0.95 - 2.24	0.02	-5.30E-02	0.51	0.92	0.10	150.39	0.496	NULL	0.21	NA	0.11	NA	0.06	NA	NULL	0.23	0.12	-3.00E-03 - 0.47	1.01	False	NA
finn-b-R18_COUGH	cough	512.8	respiratory	cough	29677.8	7773	163123	False	149	6.13E-03	7.25E-03	0.40	0.17	0.07	1.18	0.99 - 1.41	0.01	0.02	4.92E-03	135.51	148	0.76	0.20	0.10	1.23	0.96 - 1.57	0.03	-8.43E-02	0.31	0.78	0.03	137.44	0.744	NULL	0.17	NA	0.06	NA	0.01	NA	NULL	0.18	0.07	0.05 - 0.32	1.00	False	NA
ebi-a-GCST009760	snoring	512.9	respiratory	other dyspnea	381974	152302	256015	True	134	-7.23E-04	7.72E-04	0.35	0.01	7.06E-03	1.01	0.99 - 1.03	0.10	0.12	0.03	345.58	133	7.85E-21	0.02	7.08E-03	1.02	1.00 - 1.04	0.02	0.04	0.03	0.21	0.17	351.21	<0.001	7	0.01	0.02	7.06E-03	6.17E-03	0.10	0.01	0.639	0.02	7.00E-03	2.00E-03 - 0.03	1.00	False	False
finn-b-R18_ABNORMALITI_BREAT	Abnormalities of breathing	513	respiratory	respiratory abnormalities	87128.6	25139	163123	True	149	3.47E-03	4.62E-03	0.45	0.38	0.04	1.46	1.31 - 1.63	1.67E-18	1.52E-17	3.80E-18	164.74	148	0.16	0.38	0.06	1.47	1.25 - 1.72	3.61E-10	0.24	0.19	0.23	7.36E-18	167.03	0.215	NULL	0.38	NA	0.04	NA	3.76E-15	NA	NULL	0.39	0.04	0.31 - 0.48	1.00	True	True
finn-b-K11_TEETH_HARD	other diseases of hard tissues of teeth	521	digestive	diseases of hard tissues of teeth	5591.71	1408	195395	False	149	-8.54E-03	0.02	0.60	0.27	0.15	1.31	0.89 - 1.94	0.07	0.10	0.02	132.54	148	0.81	0.27	0.22	1.31	0.74 - 2.34	0.23	0.62	0.69	0.37	0.11	134.26	0.794	NULL	0.27	NA	0.14	NA	0.06	NA	NULL	0.27	0.16	-4.20E-02 - 0.58	1.00	False	NA
finn-b-K11_CARIES	dental caries	521.1	digestive	dental caries	16331.5	4170	195395	False	149	0.02	0.01	0.08	0.35	0.10	1.42	1.10 - 1.83	4.21E-04	7.90E-04	1.98E-04	185.51	148	0.02	0.08	0.14	1.08	0.76 - 1.53	0.58	-4.25E-01	0.45	0.34	8.72E-04	188.05	0.022	No significant outliers	0.35	NA	0.10	NA	5.61E-04	NA	NA	0.36	0.10	0.17 - 0.54	1.04	Weak	NA
finn-b-K11_GINGIVITIS_PERIODONTAL	Gingivitis and periodontal diseases	523	digestive	gingival and periodontal diseases	16139.7	4120	195395	False	149	0.02	9.59E-03	0.09	0.27	0.09	1.31	1.04 - 1.65	2.44E-03	4.10E-03	1.03E-03	139.05	148	0.69	0.29	0.13	1.34	0.95 - 1.88	0.03	-4.04E-01	0.40	0.32	7.11E-03	141.01	0.683	NULL	0.27	NA	0.09	NA	2.12E-03	NA	NULL	0.27	0.10	0.09 - 0.46	1.00	True	NA
finn-b-K11_DISORD_TEETH	Other disorders of teeth and supporting structures	525	digestive	other diseases of the teeth and supporting structures	12365.2	3141	195395	False	149	9.26E-03	0.01	0.40	0.38	0.10	1.46	1.12 - 1.90	2.43E-04	4.86E-04	1.22E-04	141.63	148	0.63	0.44	0.15	1.55	1.06 - 2.25	2.78E-03	-4.36E-03	0.46	0.99	6.55E-04	143.54	0.656	NULL	0.38	NA	0.10	NA	2.52E-04	NA	NULL	0.38	0.10	0.17 - 0.59	1.00	True	NA
finn-b-K11_JAWS	Other diseases of jaws	526	digestive	diseases of the jaws	3551.79	892	195395	False	149	0.01	0.02	0.54	0.50	0.19	1.64	1.01 - 2.68	8.86E-03	0.01	3.42E-03	147.56	148	0.49	0.55	0.28	1.73	0.84 - 3.56	0.05	-1.13E-02	0.86	0.99	0.02	149.66	0.499	NULL	0.50	NA	0.19	NA	9.68E-03	NA	NULL	0.51	0.20	0.12 - 0.91	1.00	False	NA
finn-b-TEMPOROMANDIB	Temporomandibular joint disorders	526.42	digestive	arthralgia/ankylosis of temporomandibular joint	10698	2730	131550	False	149	-1.96E-02	0.01	0.12	0.75	0.12	2.12	1.57 - 2.86	1.26E-10	6.58E-10	1.64E-10	161.73	148	0.21	0.83	0.16	2.30	1.51 - 3.50	3.06E-07	1.56	0.52	3.50E-03	4.81E-10	163.96	0.241	NULL	0.75	NA	0.12	NA	1.65E-09	NA	NULL	0.78	0.12	0.55 - 1.01	1.00	True	NA
finn-b-K11_OTHDISOES	Other diseases of oesophagus	530	digestive	diseases of esophagus	5964.74	1503	189695	False	149	5.15E-03	0.02	0.75	0.27	0.15	1.30	0.89 - 1.91	0.07	0.09	0.02	128.64	148	0.87	0.28	0.21	1.33	0.78 - 2.26	0.17	0.05	0.67	0.93	0.12	130.36	0.886	NULL	0.27	NA	0.14	NA	0.05	NA	NULL	0.27	0.15	-3.30E-02 - 0.57	1.00	False	NA
finn-b-K11_OESITIS	oesophagitis	530.1	digestive	esophagitis, gerd and related diseases	2976.28	747	189695	False	149	0.01	0.02	0.52	0.46	0.21	1.59	0.92 - 2.74	0.03	0.04	0.01	155.88	148	0.31	0.64	0.31	1.90	0.85 - 4.24	0.04	-1.36E-01	0.96	0.89	0.05	157.94	0.323	NULL	0.46	NA	0.21	NA	0.03	NA	NULL	0.47	0.22	0.03 - 0.89	1.01	False	NA
ebi-a-GCST90000514	Gastroesophageal reflux disease	530.11	digestive	gerd	405722	129080	473524	True	120	-4.71E-03	4.38E-03	0.28	0.70	0.04	2.02	1.84 - 2.22	1.29E-83	2.35E-81	5.88E-82	348.22	119	2.47E-24	0.66	0.04	1.93	1.74 - 2.15	2.45E-60	0.90	0.19	5.08E-06	4.13E-81	354.20	<0.001	2	0.70	0.69	0.04	0.04	1.33E-38	2.97E-38	0.629	0.74	0.04	0.67 - 0.81	1.00	True	True
finn-b-K11_ACHAL	achalasia of cardia	530.5	digestive	disorders of esophageal motility	1018.63	255	189695	False	149	1.85E-03	0.04	0.96	-1.31E-01	0.35	0.88	0.35 - 2.18	0.71	0.75	0.19	145.34	148	0.55	-5.40E-02	0.51	0.95	0.25 - 3.54	0.92	-2.07E-01	1.60	0.90	0.90	147.40	0.543	NULL	-1.31E-01	NA	0.35	NA	0.71	NA	NULL	-1.34E-01	0.37	-8.68E-01 - 0.61	1.00	False	NA
finn-b-R18_HEARTBURN	heartburn	530.9	digestive	heartburn	4346.64	1094	161968	False	149	8.75E-03	0.02	0.64	0.73	0.17	2.08	1.33 - 3.24	2.28E-05	5.13E-05	1.28E-05	147.78	148	0.49	0.88	0.25	2.40	1.26 - 4.57	4.41E-04	0.37	0.78	0.63	6.29E-05	149.91	0.488	NULL	0.73	NA	0.17	NA	3.94E-05	NA	NULL	0.77	0.18	0.41 - 1.12	1.00	True	NA
finn-b-K11_PULC	Peptic ulcer	531	digestive	peptic ulcer (excl. esophageal)	519.64	130	189695	False	149	-2.56E-02	0.05	0.63	0.23	0.49	1.26	0.35 - 4.51	0.64	0.67	0.17	128.06	148	0.88	0.32	0.69	1.37	0.23 - 8.20	0.65	1.29	2.23	0.56	0.79	129.71	0.881	NULL	0.23	NA	0.46	NA	0.61	NA	NULL	0.24	0.51	-7.73E-01 - 1.24	1.00	False	NA
finn-b-R18_DYSPHAGIA	dysphagia	532	digestive	dysphagia	13692.4	3497	161968	False	149	3.89E-03	0.01	0.72	0.58	0.10	1.78	1.37 - 2.32	1.92E-08	6.58E-08	1.65E-08	161.40	148	0.21	0.54	0.15	1.71	1.18 - 2.49	2.08E-04	0.42	0.46	0.37	6.44E-08	163.68	0.218	NULL	0.58	NA	0.10	NA	9.24E-08	NA	NULL	0.59	0.10	0.39 - 0.78	1.00	True	NA
finn-b-K11_ACUTGASTR	acute gastritis	535.1	digestive	acute gastritis	5101.47	1284	189695	False	149	-5.76E-03	0.02	0.74	0.29	0.16	1.34	0.88 - 2.02	0.07	0.09	0.02	151.07	148	0.41	0.14	0.23	1.15	0.64 - 2.07	0.55	0.53	0.73	0.47	0.12	153.15	0.422	NULL	0.29	NA	0.16	NA	0.07	NA	NULL	0.29	0.17	-4.40E-02 - 0.62	1.00	False	NA
finn-b-K11_OTHGASTR	other gastritis (incl. duodenitis)	535.8	digestive	other specified gastritis	15182	3873	189695	False	149	4.57E-03	0.01	0.65	0.41	0.09	1.50	1.18 - 1.91	1.42E-05	3.26E-05	8.16E-06	148.91	148	0.46	0.35	0.13	1.42	1.01 - 2.01	8.83E-03	0.22	0.42	0.61	4.37E-05	150.93	0.493	NULL	0.41	NA	0.09	NA	2.61E-05	NA	NULL	0.41	0.10	0.22 - 0.61	1.00	True	NA
finn-b-K11_FUNCDYSP	functional dyspepsia	536.8	digestive	dyspepsia and other specified disorders of function of stomach	17109.3	4376	189695	False	149	2.48E-03	9.35E-03	0.79	0.34	0.09	1.40	1.12 - 1.76	9.58E-05	2.05E-04	5.13E-05	138.18	148	0.71	0.25	0.13	1.28	0.92 - 1.77	0.05	0.24	0.39	0.55	2.37E-04	139.94	0.731	NULL	0.34	NA	0.08	NA	8.65E-05	NA	NULL	0.35	0.09	0.17 - 0.53	1.00	True	NA
finn-b-K11_OTHDISSTOMDUOD	other diseases of stomach and duodenum	537	digestive	other disorders of stomach and duodenum	3547.34	891	189695	False	149	-1.03E-03	0.02	0.96	0.37	0.19	1.45	0.89 - 2.36	0.05	0.07	0.02	138.46	148	0.70	0.28	0.28	1.33	0.65 - 2.70	0.30	0.41	0.86	0.63	0.10	140.40	0.717	NULL	0.37	NA	0.18	NA	0.05	NA	NULL	0.38	0.20	-1.80E-02 - 0.76	1.00	False	NA
finn-b-K11_OTHABDHER	other and unspecified abdominal hernia	550	digestive	abdominal hernia	2062.4	517	190557	False	149	-3.87E-03	0.03	0.89	0.08	0.25	1.09	0.57 - 2.07	0.74	0.77	0.19	115.52	148	0.98	0.03	0.36	1.03	0.40 - 2.61	0.94	0.24	1.13	0.83	0.89	117.05	0.973	NULL	0.08	NA	0.22	NA	0.71	NA	NULL	0.09	0.26	-4.20E-01 - 0.59	1.00	False	NA
finn-b-K11_DIAHER	diaphragmatic hernia	550.2	digestive	diaphragmatic hernia	22292.4	5741	190557	False	149	-7.39E-03	8.58E-03	0.39	0.44	0.08	1.55	1.26 - 1.90	4.80E-08	1.59E-07	3.97E-08	151.26	148	0.41	0.55	0.12	1.73	1.28 - 2.34	2.61E-06	0.74	0.36	0.04	1.25E-07	153.22	0.455	NULL	0.44	NA	0.08	NA	1.98E-07	NA	NULL	0.45	0.08	0.28 - 0.61	1.00	True	NA
finn-b-K11_MALABSORB	Intestinal malabsorbtion	557	digestive	intestinal malabsorption (non-celiac)	2321.6	582	210964	False	149	0.02	0.03	0.44	0.07	0.24	1.07	0.57 - 1.99	0.79	0.81	0.20	155.90	148	0.31	0.42	0.34	1.52	0.63 - 3.67	0.22	-7.50E-01	1.09	0.49	0.93	157.98	0.304	NULL	0.07	NA	0.24	NA	0.79	NA	NULL	0.15	0.25	-3.34E-01 - 0.64	1.00	False	NA
finn-b-K11_ENERCOLNONINF	Noninfective enteritis and colitis	558	digestive	noninfectious gastroenteritis	32649.6	8492	210300	False	149	0.01	7.38E-03	0.13	0.33	0.07	1.39	1.16 - 1.66	2.29E-06	6.03E-06	1.51E-06	168.25	148	0.12	0.29	0.10	1.33	1.04 - 1.71	2.42E-03	-1.35E-01	0.31	0.66	5.09E-06	170.38	0.136	NULL	0.33	NA	0.07	NA	5.27E-06	NA	NULL	0.34	0.07	0.20 - 0.48	1.00	True	NA
finn-b-R18_SYMPTOMS_SIGNS_INVOLVI_DIGES_SYSTEM_ABDOMEN	Symptoms and signs involving the digestive system and abdomen	561	digestive	symptoms involving digestive system	168263	56824	161968	True	149	3.04E-03	3.97E-03	0.44	0.41	0.04	1.51	1.37 - 1.66	5.25E-29	8.69E-28	2.17E-28	228.98	148	2.20E-05	0.38	0.05	1.46	1.29 - 1.66	1.45E-15	0.29	0.17	0.09	6.76E-28	232.11	<0.001	No significant outliers	0.41	NA	0.04	NA	2.06E-21	NA	NA	0.42	0.03	0.35 - 0.49	1.01	True	True
finn-b-K11_OTHFUNC	Other functional intestinal disroders	564	digestive	functional digestive disorders	28796.9	7495	182423	False	149	-5.07E-03	7.66E-03	0.51	0.45	0.07	1.56	1.30 - 1.88	3.44E-10	1.61E-09	4.02E-10	163.33	148	0.18	0.37	0.10	1.44	1.11 - 1.87	3.09E-04	0.65	0.32	0.04	1.37E-09	165.58	0.19	NULL	0.45	NA	0.07	NA	3.61E-09	NA	NULL	0.46	0.07	0.32 - 0.60	1.00	True	NA
finn-b-K11_IBS	irritable bowel syndrome	564.1	digestive	irritable bowel syndrome	17966.5	4605	182423	False	149	8.18E-03	9.20E-03	0.38	0.56	0.09	1.76	1.41 - 2.19	4.98E-11	2.74E-10	6.86E-11	136.97	148	0.73	0.58	0.13	1.79	1.29 - 2.50	5.34E-06	0.23	0.39	0.56	1.89E-10	139.07	0.759	NULL	0.56	NA	0.08	NA	2.04E-10	NA	NULL	0.58	0.09	0.40 - 0.77	1.00	True	NA
finn-b-CIRRHOSIS_BROAD	Cirrhosis, broad definition used in the article https://doi.org/10.1101/594523	571	digestive	chronic liver disease and cirrhosis	7655.83	1931	216861	False	149	-1.90E-02	0.02	0.22	0.25	0.14	1.28	0.88 - 1.86	0.08	0.11	0.03	182.05	148	0.03	0.28	0.19	1.33	0.81 - 2.18	0.14	1.03	0.65	0.12	0.13	184.54	0.03	1	0.25	0.28	0.14	0.14	0.09	0.05	0.851	0.30	0.14	0.03 - 0.58	1.01	False	NA
finn-b-NAFLD	Nonalcoholic fatty liver disease	571.5	digestive	other chronic nonalcoholic liver disease	3561.39	894	217898	False	149	-3.11E-02	0.02	0.13	0.56	0.19	1.76	1.07 - 2.87	3.14E-03	5.19E-03	1.30E-03	138.66	148	0.70	0.71	0.27	2.03	1.00 - 4.10	9.69E-03	1.84	0.86	0.03	9.90E-03	140.65	0.706	NULL	0.56	NA	0.18	NA	2.69E-03	NA	NULL	0.58	0.20	0.18 - 0.96	1.00	True	NA
finn-b-K11_GIBLEEDING	GI-bleeding	578	digestive	gastrointestinal hemorrhage	19506.4	4992	210964	False	149	-1.83E-03	8.78E-03	0.84	0.18	0.08	1.20	0.97 - 1.48	0.02	0.04	8.81E-03	145.36	148	0.55	0.15	0.11	1.17	0.87 - 1.56	0.18	0.26	0.37	0.49	0.04	147.21	0.534	NULL	0.18	NA	0.08	NA	0.03	NA	NULL	0.20	0.09	0.03 - 0.37	1.01	False	NA
finn-b-N14_RENFAIL	renal failure	585	genitourinary	renal failure	23156.5	5951	212841	False	149	-9.24E-03	8.23E-03	0.26	0.08	0.08	1.09	0.89 - 1.33	0.27	0.31	0.08	122.84	148	0.94	0.08	0.11	1.09	0.83 - 1.43	0.43	0.46	0.35	0.18	0.37	124.45	0.941	NULL	0.08	NA	0.07	NA	0.23	NA	NULL	0.08	0.08	-6.70E-02 - 0.24	1.00	False	NA
finn-b-N14_ACUTERENFAIL	acute renal failure	585.1	genitourinary	acute renal failure	9426.46	2383	212841	False	149	6.35E-03	0.01	0.62	0.19	0.12	1.21	0.89 - 1.64	0.11	0.14	0.03	149.63	148	0.45	0.07	0.18	1.07	0.68 - 1.69	0.69	-7.15E-02	0.54	0.89	0.17	151.55	0.48	NULL	0.19	NA	0.12	NA	0.11	NA	NULL	0.19	0.13	-6.10E-02 - 0.43	1.00	False	NA
ebi-a-GCST90018822	Chronic renal failure	585.3	genitourinary	chronic renal failure [ckd]	32579.1	8287	474571	False	150	-5.54E-03	7.18E-03	0.44	0.19	0.07	1.21	1.02 - 1.43	4.19E-03	6.86E-03	1.72E-03	188.11	149	0.02	0.11	0.09	1.12	0.89 - 1.41	0.20	0.42	0.31	0.17	7.28E-03	190.66	0.018	No significant outliers	0.19	NA	0.07	NA	4.79E-03	NA	NA	0.19	0.06	0.07 - 0.31	1.01	True	NA
ebi-a-GCST90013890	Urinary tract infection or kidney infection (Firth correction)	591	genitourinary	urinary tract infection	397867	NA	NA	True	134	-2.84E-03	5.65E-03	0.62	0.36	0.05	1.43	1.25 - 1.63	4.94E-12	3.21E-11	8.03E-12	193.75	133	4.62E-04	0.44	0.07	1.56	1.31 - 1.84	1.42E-11	0.47	0.24	0.05	2.44E-11	196.76	<0.001	No significant outliers	0.36	NA	0.05	NA	1.85E-10	NA	NA	0.38	0.05	0.28 - 0.47	1.01	True	True
finn-b-N14_CYSTITIS	Cystitis	592	genitourinary	cystitis and urethritis	31038.7	8081	195140	False	149	9.58E-03	7.62E-03	0.21	0.36	0.07	1.43	1.19 - 1.72	3.87E-07	1.17E-06	2.94E-07	173.88	148	0.07	0.30	0.10	1.34	1.05 - 1.72	2.10E-03	-3.23E-02	0.32	0.92	8.84E-07	176.08	0.067	NULL	0.36	NA	0.07	NA	1.15E-06	NA	NULL	0.37	0.07	0.23 - 0.51	1.00	True	NA
finn-b-R18_UNSPE_HAEMATU	Unspecified haematuria	593	genitourinary	hematuria	25639.6	6619	202910	False	149	6.75E-04	7.72E-03	0.93	0.22	0.07	1.25	1.04 - 1.50	1.92E-03	3.27E-03	8.18E-04	119.32	148	0.96	0.27	0.10	1.31	1.00 - 1.72	9.06E-03	0.20	0.33	0.55	3.94E-03	120.89	0.96	NULL	0.22	NA	0.06	NA	7.19E-04	NA	NULL	0.23	0.07	0.08 - 0.37	1.00	True	NA
finn-b-N14_CALCULOWER	Calculus of lower urinary tract	594	genitourinary	urinary calculus	2480.77	622	213445	False	149	1.18E-03	0.03	0.96	-2.49E-03	0.25	1.00	0.53 - 1.89	0.99	0.99	0.25	174.48	148	0.07	0.08	0.35	1.09	0.45 - 2.65	0.81	-5.09E-02	1.12	0.96	1.00	176.84	0.056	NULL	-2.49E-03	NA	0.25	NA	0.99	NA	NULL	0.01	0.24	-4.64E-01 - 0.51	1.01	False	NA
finn-b-N14_CALCUKIDUR	calculus of kidney and ureter	594.1	genitourinary	calculus of kidney	19423.8	4969	213445	False	149	7.40E-03	0.01	0.48	0.33	0.10	1.39	1.08 - 1.79	7.15E-04	1.29E-03	3.22E-04	200.13	148	2.79E-03	0.26	0.12	1.30	0.94 - 1.78	0.04	0.03	0.44	0.95	1.49E-03	202.79	0.001	2	0.33	0.28	0.10	0.09	9.15E-04	2.79E-03	0.453	0.31	0.09	0.13 - 0.49	1.01	True	NA
finn-b-N14_URINOTH	Other diseases of urinary system	599	genitourinary	other symptoms/disorders or the urinary system	84380.6	23652	195140	True	149	6.07E-03	5.10E-03	0.24	0.30	0.05	1.35	1.20 - 1.53	1.71E-10	8.64E-10	2.16E-10	194.54	148	6.17E-03	0.25	0.06	1.28	1.09 - 1.51	6.29E-05	0.05	0.21	0.80	4.89E-10	197.12	0.008	1	0.30	0.31	0.05	0.05	2.08E-09	3.64E-10	0.846	0.32	0.05	0.23 - 0.41	1.00	True	True
finn-b-R18_PAIN_ASSOCIATED_W_MICTU	pain associated with micturition	599.3	genitourinary	dysuria	6078.14	1531	202910	False	149	6.49E-03	0.02	0.69	0.57	0.15	1.77	1.21 - 2.60	1.17E-04	2.45E-04	6.12E-05	152.79	148	0.38	0.39	0.21	1.47	0.86 - 2.53	0.07	0.31	0.67	0.65	2.65E-04	154.74	0.379	NULL	0.57	NA	0.15	NA	1.74E-04	NA	NULL	0.60	0.15	0.30 - 0.89	1.00	True	NA
finn-b-R18_UNSPE_URINARY_INCONTINENCE	unspecified urinary incontinence	599.4	genitourinary	urinary incontinence	5391.94	1357	202910	False	149	-5.65E-03	0.02	0.74	0.40	0.16	1.49	0.98 - 2.25	0.01	0.02	4.96E-03	157.03	148	0.29	0.22	0.23	1.24	0.68 - 2.26	0.35	0.63	0.73	0.39	0.02	159.03	0.276	NULL	0.40	NA	0.16	NA	0.01	NA	NULL	0.40	0.17	0.07 - 0.72	1.00	False	NA
finn-b-R18_POLYURIA	polyuria	599.5	genitourinary	frequency of urination and polyuria	13143.6	3340	202910	False	149	-1.25E-02	0.01	0.27	0.49	0.11	1.63	1.24 - 2.14	4.29E-06	1.06E-05	2.66E-06	167.70	148	0.13	0.45	0.15	1.57	1.07 - 2.31	2.49E-03	1.00	0.48	0.04	1.09E-05	169.87	0.124	NULL	0.49	NA	0.11	NA	9.12E-06	NA	NULL	0.53	0.11	0.32 - 0.75	1.01	True	NA
finn-b-N14_PROSTHYPERPLA	hyperplasia of prostate	600	genitourinary	hyperplasia of prostate	44460.5	13118	72799	True	149	-6.43E-03	7.87E-03	0.42	0.20	0.07	1.22	1.01 - 1.47	6.74E-03	0.01	2.64E-03	198.25	148	3.67E-03	0.22	0.10	1.25	0.98 - 1.60	0.02	0.46	0.33	0.16	0.01	200.79	0.005	No significant outliers	0.20	NA	0.07	NA	7.53E-03	NA	NA	0.22	0.07	0.08 - 0.36	1.02	False	True
finn-b-N14_ENDOMETRIOSIS	endometriosis	615	genitourinary	endometriosis	29595.5	8288	68969	False	149	1.03E-03	7.77E-03	0.90	0.32	0.07	1.37	1.14 - 1.65	1.21E-05	2.85E-05	7.13E-06	157.84	148	0.27	0.21	0.10	1.23	0.94 - 1.60	0.05	0.27	0.33	0.40	3.39E-05	160.05	0.282	NULL	0.32	NA	0.07	NA	2.27E-05	NA	NULL	0.31	0.07	0.16 - 0.45	1.00	True	NA
finn-b-N14_MESNRUIRREG	Excessive, freguent and irrelgular menstruation	626.1	genitourinary	irregular menstrual cycle/bleeding	56778.2	17873	68969	True	149	-5.87E-04	6.10E-03	0.92	0.41	0.06	1.51	1.30 - 1.75	3.57E-13	2.71E-12	6.77E-13	181.83	148	0.03	0.40	0.08	1.49	1.22 - 1.82	1.99E-07	0.44	0.26	0.09	1.14E-12	184.36	0.039	No significant outliers	0.41	NA	0.06	NA	1.92E-11	NA	NA	0.43	0.06	0.33 - 0.54	1.05	True	True
finn-b-N14_OVARYCYST	ovarian cyst	628	genitourinary	ovarian cyst	37494.6	10848	68969	True	149	1.30E-03	6.53E-03	0.84	0.37	0.06	1.45	1.24 - 1.70	9.38E-10	3.97E-09	9.93E-10	140.43	148	0.66	0.41	0.09	1.51	1.20 - 1.90	4.69E-06	0.32	0.28	0.25	3.65E-09	142.38	0.687	NULL	0.37	NA	0.06	NA	3.52E-09	NA	NULL	0.38	0.06	0.26 - 0.51	1.00	True	True
ieu-b-4970	Cellulitis	681	dermatologic	superficial cellulitis and abscess	47561	12196	474288	True	148	-2.52E-03	6.10E-03	0.68	0.29	0.06	1.33	1.15 - 1.55	5.07E-07	1.49E-06	3.72E-07	174.34	147	0.06	0.30	0.08	1.34	1.09 - 1.66	2.94E-04	0.39	0.26	0.13	1.23E-06	176.75	0.066	NULL	0.29	NA	0.06	NA	1.45E-06	NA	NULL	0.29	0.06	0.18 - 0.41	1.01	True	True
finn-b-R18_DISTU_SKIN_SENSA	Disturbances of skin sensation	687.4	dermatologic	disturbance of skin sensation	15373.9	3916	207548	False	149	-4.29E-03	0.01	0.68	0.43	0.10	1.54	1.20 - 1.98	9.93E-06	2.38E-05	5.95E-06	167.27	148	0.13	0.55	0.14	1.74	1.21 - 2.51	1.01E-04	0.61	0.44	0.17	1.93E-05	169.52	0.137	NULL	0.43	NA	0.10	NA	1.91E-05	NA	NULL	0.45	0.10	0.24 - 0.64	1.00	True	NA
finn-b-L12_CHRONICULCEROFSKIN	chronic ulcer of skin, not elsewhere classified	707	dermatologic	chronic ulcer of skin	3275.03	822	207482	False	149	-5.98E-03	0.02	0.78	4.60E-03	0.20	1.00	0.60 - 1.68	0.98	0.99	0.25	151.38	148	0.41	0.12	0.28	1.13	0.55 - 2.31	0.66	0.25	0.90	0.78	1.00	153.40	0.4	NULL	4.60E-03	NA	0.20	NA	0.98	NA	NULL	1.00E-03	0.21	-3.95E-01 - 0.41	1.01	False	NA
finn-b-ARTHRO_SPEC	Other specific arthropathies	716	musculoskeletal	other arthropathies	1265.68	317	172834	False	149	0.04	0.04	0.22	-9.31E-03	0.33	0.99	0.42 - 2.31	0.98	0.99	0.25	158.91	148	0.26	-2.83E-01	0.48	0.75	0.22 - 2.57	0.55	-1.80E+00	1.48	0.23	1.00	161.03	0.268	NULL	-9.31E-03	NA	0.33	NA	0.98	NA	NULL	-8.00E-03	0.34	-6.59E-01 - 0.65	1.02	False	NA
finn-b-M13_ENTEROARTHR	Enteropathic arthropathies	716.9	musculoskeletal	arthropathy nos	1177.64	295	147221	False	149	-6.64E-02	0.04	0.06	0.67	0.33	1.95	0.84 - 4.56	0.04	0.06	0.01	143.49	148	0.59	0.80	0.48	2.22	0.64 - 7.64	0.10	3.40	1.49	0.02	0.07	145.38	0.58	NULL	0.67	NA	0.32	NA	0.04	NA	NULL	0.68	0.35	-1.40E-02 - 1.37	1.00	False	NA
finn-b-M13_SPINSTENOSIS	spinal stenosis	720	musculoskeletal	spinal stenosis	34741.7	9169	164682	False	149	8.00E-03	9.59E-03	0.41	0.47	0.09	1.60	1.27 - 2.02	1.27E-07	4.00E-07	9.99E-08	269.17	148	4.45E-09	0.47	0.10	1.60	1.22 - 2.09	7.66E-06	0.14	0.40	0.72	2.84E-07	272.93	<0.001	3	0.47	0.49	0.09	0.08	4.47E-07	2.62E-08	0.854	0.50	0.09	0.33 - 0.67	1.00	True	NA
finn-b-M13_SPONDYLOSIS	spondylosis	721	musculoskeletal	spondylosis and allied disorders	35465.9	9371	164682	False	149	3.64E-03	7.99E-03	0.65	0.46	0.07	1.58	1.30 - 1.91	8.56E-10	3.71E-09	9.28E-10	200.36	148	2.70E-03	0.51	0.10	1.67	1.30 - 2.14	1.02E-07	0.31	0.34	0.36	2.26E-09	203.16	0.002	3	0.46	0.52	0.07	0.07	7.44E-09	3.02E-12	0.414	0.51	0.07	0.36 - 0.66	1.00	True	NA
finn-b-M13_INTERVERTEB	Other intervertebral disc disorders	722.9	musculoskeletal	other and unspecified disc disorder	71339.6	20001	164682	True	149	3.87E-03	6.45E-03	0.55	0.44	0.06	1.56	1.33 - 1.82	1.60E-13	1.27E-12	3.17E-13	249.59	148	3.51E-07	0.46	0.07	1.59	1.31 - 1.93	5.88E-10	0.28	0.27	0.30	5.77E-13	253.02	<0.001	2	0.44	0.44	0.06	0.06	1.07E-11	2.46E-12	0.951	0.44	0.06	0.34 - 0.55	1.02	True	True
ebi-a-GCST90013897	Back problem (Firth correction)	724	musculoskeletal	other and unspecified disorders of back	402528	NA	NA	True	134	3.61E-03	5.68E-03	0.53	0.45	0.05	1.57	1.37 - 1.79	5.42E-18	4.70E-17	1.17E-17	194.88	133	3.81E-04	0.37	0.07	1.44	1.21 - 1.71	3.68E-08	0.30	0.24	0.22	2.98E-17	198.01	0.002	2	0.45	0.42	0.05	0.05	1.51E-14	4.97E-14	0.566	0.46	0.05	0.36 - 0.56	1.00	True	True
finn-b-G6_LSROOT	Lumbosacral root disorders, not elsewhere classified	724.1	musculoskeletal	disorders of sacrum	926.9	232	195047	False	149	5.81E-03	0.04	0.88	0.63	0.37	1.88	0.72 - 4.88	0.09	0.11	0.03	146.61	148	0.52	0.15	0.56	1.16	0.28 - 4.87	0.79	0.39	1.67	0.82	0.15	148.64	0.517	NULL	0.63	NA	0.37	NA	0.09	NA	NULL	0.66	0.39	-1.03E-01 - 1.41	1.00	False	NA
ebi-a-GCST90013881	Osteoarthritis (Firth correction)	740	musculoskeletal	osteoarthrosis	407746	NA	NA	True	134	5.07E-03	4.72E-03	0.29	0.24	0.04	1.27	1.14 - 1.43	1.97E-08	6.64E-08	1.66E-08	215.82	133	7.36E-06	0.26	0.05	1.29	1.13 - 1.48	6.17E-07	0.03	0.20	0.88	5.25E-08	219.26	<0.001	2	0.24	0.26	0.04	0.04	1.10E-07	3.81E-09	0.68	0.28	0.04	0.19 - 0.36	1.01	True	True
finn-b-M13_ARTHROSIS_KNEE	Gonarthrosis	740.9	musculoskeletal	osteoarthrosis nos	78958	22796	147221	True	149	-2.62E-03	6.63E-03	0.69	0.22	0.06	1.25	1.07 - 1.46	2.99E-04	5.79E-04	1.45E-04	254.61	148	1.19E-07	0.23	0.07	1.25	1.04 - 1.51	1.61E-03	0.33	0.28	0.24	6.42E-04	258.01	<0.001	3	0.22	0.23	0.06	0.06	4.09E-04	6.51E-05	0.875	0.24	0.06	0.12 - 0.35	1.01	True	True
finn-b-M13_OSTEOPOROSIS	osteoporosis	743.1	musculoskeletal	osteoporosis	12619.1	3203	209575	False	149	3.38E-03	0.01	0.76	0.10	0.10	1.10	0.85 - 1.44	0.34	0.38	0.09	136.03	148	0.75	0.17	0.15	1.18	0.81 - 1.74	0.26	-4.02E-02	0.47	0.93	0.44	138.09	0.74	NULL	0.10	NA	0.10	NA	0.32	NA	NULL	0.11	0.11	-1.02E-01 - 0.32	1.00	False	NA
finn-b-JOINTPAIN	pain in joint	745	musculoskeletal	pain in joint	48707.5	13419	131550	True	149	4.43E-03	6.63E-03	0.51	0.44	0.06	1.55	1.32 - 1.82	1.29E-12	9.01E-12	2.25E-12	189.37	148	0.01	0.48	0.08	1.62	1.31 - 2.01	7.96E-09	0.26	0.28	0.36	5.39E-12	191.82	0.012	1	0.44	0.42	0.06	0.06	4.96E-11	4.00E-11	0.811	0.44	0.06	0.33 - 0.56	1.03	True	True
ebi-a-GCST90018797	Back pain	760	symptoms	back pain	85360.9	22413	445856	True	150	-1.03E-03	4.49E-03	0.82	0.53	0.04	1.70	1.53 - 1.90	3.40E-38	1.03E-36	2.58E-37	171.29	149	0.10	0.49	0.06	1.63	1.40 - 1.90	1.25E-16	0.58	0.19	2.90E-03	3.67E-37	173.68	0.167	NULL	0.53	NA	0.04	NA	4.26E-26	NA	NULL	0.55	0.04	0.47 - 0.63	1.01	True	True
finn-b-M13_CERVICALGIA	cervicalgia	761	symptoms	cervicalgia	12840.7	3274	164682	False	149	-1.08E-02	0.01	0.33	0.61	0.10	1.84	1.41 - 2.39	3.31E-09	1.25E-08	3.14E-09	151.92	148	0.40	0.58	0.15	1.78	1.21 - 2.63	1.40E-04	1.05	0.46	0.03	1.00E-08	153.87	0.395	NULL	0.61	NA	0.10	NA	2.20E-08	NA	NULL	0.62	0.11	0.42 - 0.84	1.01	True	NA
finn-b-M13_RADICULOPATHY	Radiculopathy	763	symptoms	thoracic or lumbosacral neuritis or radiculitis, unspecified	11345.2	2886	164682	False	149	-1.14E-02	0.01	0.33	0.55	0.11	1.73	1.31 - 2.29	4.10E-07	1.22E-06	3.06E-07	141.50	148	0.63	0.59	0.15	1.81	1.21 - 2.70	1.26E-04	1.02	0.49	0.04	1.49E-06	143.43	0.631	NULL	0.55	NA	0.11	NA	7.16E-07	NA	NULL	0.57	0.12	0.35 - 0.80	1.00	True	NA
finn-b-M13_SCIATICA	Siatica+with lumbago	764	symptoms	sciatica	33828.7	8915	164682	False	149	-4.09E-03	8.42E-03	0.63	0.48	0.08	1.61	1.32 - 1.97	1.19E-09	4.83E-09	1.21E-09	221.05	148	9.36E-05	0.48	0.10	1.62	1.25 - 2.10	1.66E-06	0.64	0.35	0.07	3.30E-09	224.05	<0.001	No significant outliers	0.48	NA	0.08	NA	9.71E-09	NA	NA	0.49	0.07	0.36 - 0.64	1.01	True	NA
finn-b-M13_CERVICDISC	Cervical disc disorders	765	symptoms	cervical radiculitis	27865.2	7274	164682	False	149	3.38E-03	7.95E-03	0.67	0.46	0.07	1.58	1.31 - 1.92	5.06E-10	2.30E-09	5.76E-10	158.81	148	0.26	0.38	0.11	1.46	1.11 - 1.93	4.06E-04	0.32	0.33	0.34	2.00E-09	161.14	0.258	NULL	0.46	NA	0.07	NA	4.90E-09	NA	NULL	0.47	0.08	0.32 - 0.62	1.00	True	NA
finn-b-M13_NEURALGIA	Neuralgia and neuritis, unspecified	766	symptoms	neuralgia, neuritis, and radiculitis nos	2701.08	678	167641	False	149	9.06E-03	0.03	0.73	0.78	0.24	2.19	1.18 - 4.06	1.07E-03	1.90E-03	4.76E-04	177.53	148	0.05	0.57	0.33	1.76	0.76 - 4.11	0.08	0.41	1.09	0.70	2.13E-03	179.94	0.047	1	0.78	0.72	0.24	0.23	1.33E-03	2.54E-03	0.757	0.79	0.24	0.33 - 1.25	1.01	True	NA
finn-b-M13_MYALGIA	Myalgia	770	symptoms	myalgia and myositis unspecified	11870.1	3021	167641	False	149	-9.64E-03	0.01	0.41	0.64	0.11	1.90	1.43 - 2.51	4.26E-09	1.58E-08	3.96E-09	161.02	148	0.22	0.61	0.16	1.84	1.23 - 2.75	9.41E-05	1.04	0.49	0.04	1.91E-08	163.14	0.251	NULL	0.64	NA	0.11	NA	2.70E-08	NA	NULL	0.66	0.11	0.43 - 0.87	1.00	True	NA
finn-b-R18_SYMPTOMS_SIGNS_INVOLVI_NERVOUS_MUSCULOS_SYSTEMS	Symptoms and signs involving the nervous and musculoskeletal systems	781	symptoms	symptoms involving nervous and musculoskeletal systems	36068.7	9423	209369	False	149	2.74E-03	7.29E-03	0.71	0.36	0.07	1.44	1.21 - 1.71	7.24E-08	2.35E-07	5.88E-08	177.99	148	0.05	0.37	0.09	1.44	1.13 - 1.84	8.98E-05	0.25	0.31	0.41	1.81E-07	180.39	0.039	No significant outliers	0.36	NA	0.07	NA	2.78E-07	NA	NA	0.36	0.07	0.23 - 0.49	1.01	True	NA
finn-b-R18_ABDOMI_PELVIC_PAIN	Abdominal and pelvic pain	785	symptoms	abdominal pain	151455	49416	161968	True	149	3.30E-03	4.08E-03	0.42	0.43	0.04	1.54	1.40 - 1.70	2.31E-30	4.20E-29	1.05E-29	217.84	148	1.64E-04	0.40	0.05	1.50	1.32 - 1.70	9.08E-17	0.30	0.17	0.08	3.48E-29	220.77	<0.001	No significant outliers	0.43	NA	0.04	NA	3.85E-22	NA	NA	0.45	0.04	0.38 - 0.52	1.01	True	True
finn-b-R18_SYNCO_COLLAP	syncope and collapse	788	symptoms	syncope and collapse	31096.8	8140	172999	False	149	-7.71E-03	7.09E-03	0.28	0.17	0.07	1.19	1.00 - 1.41	8.99E-03	0.01	3.44E-03	146.55	148	0.52	0.17	0.10	1.19	0.93 - 1.52	0.07	0.49	0.30	0.10	0.02	148.65	0.53	NULL	0.17	NA	0.07	NA	9.57E-03	NA	NULL	0.18	0.07	0.04 - 0.31	1.00	False	NA
finn-b-R18_NAUSEA_VOMITI	nausea and vomiting	789	symptoms	nausea and vomiting	16029.4	4109	161968	False	149	5.56E-03	0.01	0.59	0.44	0.10	1.56	1.21 - 1.99	4.32E-06	1.06E-05	2.66E-06	166.89	148	0.14	0.43	0.13	1.54	1.10 - 2.15	8.40E-04	0.21	0.44	0.62	1.04E-05	169.08	0.14	NULL	0.44	NA	0.10	NA	9.19E-06	NA	NULL	0.43	0.10	0.24 - 0.62	1.01	True	NA
finn-b-R18_MALAI_FATIG	malaise and fatigue	798	symptoms	malaise and fatigue	28249.7	7363	172999	False	149	-7.40E-03	8.16E-03	0.37	0.28	0.08	1.33	1.09 - 1.61	1.94E-04	3.92E-04	9.81E-05	180.47	148	0.04	0.29	0.10	1.34	1.03 - 1.75	4.60E-03	0.59	0.34	0.09	4.63E-04	182.91	0.027	No significant outliers	0.28	NA	0.08	NA	2.75E-04	NA	NA	0.29	0.07	0.15 - 0.44	1.00	True	NA
finn-b-ST19_CONTU_OTHER_UNSPE_PARTS_FOOT	contusion of other and unspecified parts of foot	916	injuries & poisonings	contusion	2102.64	527	206804	False	149	8.51E-03	0.03	0.75	0.33	0.25	1.38	0.72 - 2.65	0.20	0.23	0.06	155.75	148	0.32	0.08	0.37	1.08	0.42 - 2.80	0.83	-2.43E-02	1.14	0.98	0.26	157.87	0.296	NULL	0.33	NA	0.25	NA	0.20	NA	NULL	0.33	0.25	-1.59E-01 - 0.82	1.00	False	NA
finn-b-ST19_POISO_MEDICI	Poisoning by medicine	961	injuries & poisonings	poisoning by other anti-infectives	18272.6	4668	213568	False	149	2.23E-03	0.01	0.84	0.96	0.10	2.61	2.01 - 3.37	1.42E-21	1.62E-20	4.04E-21	190.07	148	0.01	0.88	0.14	2.42	1.70 - 3.46	1.48E-10	0.87	0.46	0.06	7.92E-21	192.64	0.02	No significant outliers	0.96	NA	0.10	NA	4.13E-17	NA	NA	0.99	0.10	0.80 - 1.18	1.03	True	NA
finn-b-ST19_POISO_NARCOT_PSYCHOD_HALLUCINOG	Poisoning by narcotics and psychodysleptics [hallucinogens]	965.1	injuries & poisonings	opiates and related narcotics causing adverse effects in therapeutic use	1078.64	270	213568	False	149	0.08	0.04	0.04	0.58	0.35	1.79	0.74 - 4.38	0.09	0.11	0.03	140.21	148	0.66	0.83	0.51	2.29	0.61 - 8.54	0.11	-2.60E+00	1.57	0.10	0.15	142.16	0.665	NULL	0.58	NA	0.34	NA	0.08	NA	NULL	0.61	0.35	-8.50E-02 - 1.29	1.00	False	NA
* Number of cases, number of controls, and OR not applicable because outcome trait was not binary
** Significance threshold is 0.01
***
True: Tests reached the 1% significance threshold after FDR correction in the IVW analysis; had no evidence of variant heterogeneity, or had effects in the same direction in the sensitivity tests when having evidence of variant heterogeneity; and results remained consistent in the ‘leave one variant out’ IVW analysis, MR-PRESSO and MR-Horse tests.
Weak: Tests reached the 1% significance threshold after FDR correction in the IVW analysis but had evidence of variant heterogeneity, and did not have effects in the same direction in the sensitivity tests.
False due to horizontal pleiotropy: Tests showed evidence of directional horizontal pleiotropy in the MR Egger test, indicating that the genetic instruments impacted the outcome through biological pathways other than the exposure.
False: Tests did not reach the 1% significance threshold after FDR correction in the IVW analysis.

## Sheet: Supplementary Data 5
Supplementary Data 5. Tests of causal effects of 10 other traits on MDD
Traits Description									MR estimates
									Number of Instrumental Variables	MR Egger Intercept Test (Horizontal pleiotropy)			MR IVW Test							Variant Heterogeneity Test			Weighted Median Test					MR Egger Test			Leave one variant out' IVW Tests	MR-PRESSO Test										MR-Horse Test				Causal***
GWASID in IEU GWAS Database	GWAS Trait Description	Phecode	Phecode Group	Phecode Description	Effective Sample Size	Number of Cases	Number of Controls	Large Sample Size		beta	SE	p-value	beta	SE	OR	OR 99%CI	p-value	FDR-adjusted p-value**	FDR q-value	Q	degree of freedom	p-value	beta	SE	OR	OR 99%CI	p-value	beta	SE	p-value	maximum pvalue	global test RSSobs	global test p-value	number of outlier IVs	beta		SD		p-value		distortion P	theta	SD	95%CI	Rhat	main analysis	analysis with large sample size datasets
																																			raw	outlier corrected	raw	outlier corrected	raw	outlier corrected
finn-b-E4_HYTHY_AI_STRICT_PURCH	hypothyroidism, strict autoimmune, 3 medication purchases required	244	endocrine/metabolic	hypothyroidism	91836.3	26064	192728	True	51	0.00407543	0.00174387	0.0235699	5.09E-03	0.00676084	1.01	0.99 - 1.02	0.451776	0.593025	0.53	86.7104	50	0.000988421	0.00159583	0.0089464	1.00	0.98 - 1.02	0.858427	-0.0307974	0.0166655	0.0706465	0.691834	92.04	<0.001	1	5.09E-03	0.01	6.76E-03	6.89E-03	0.46	0.10	0.498	8.00E-03	7.00E-03	-6.00E-03 - 0.02	1.00	False	False
finn-b-E4_HYTHYNAS	hypothyroidism, other/unspecified	244.4	endocrine/metabolic	hypothyroidism nos	92288.7	26306	187684	True	46	0.00397474	0.00177222	0.0299958	2.92E-03	0.00697731	1.00	0.99 - 1.02	0.675544	0.750604	0.68	75.1449	45	0.00320359	0.00120036	0.00951124	1.00	0.98 - 1.03	0.89957	-0.0319615	0.0169284	0.0656249	0.964076	80.72	<0.001	2	2.92E-03	0.01	6.98E-03	6.60E-03	0.68	0.07	0.497	6.00E-03	8.00E-03	-9.00E-03 - 0.02	1.00	False	False
finn-b-E4_DIABETES	diabetes mellitus	250	endocrine/metabolic	diabetes mellitus	119249	35607	183185	True	54	0.000374966	0.00156896	0.812052	0.01	0.00766566	1.01	0.99 - 1.03	0.0995618	0.248904	0.22	110.682	53	5.95093e-06	0.0179197	0.00938782	1.02	0.99 - 1.04	0.0562851	0.00960355	0.0148216	0.519874	0.253758	118.24	<0.001	2	0.01	0.02	7.67E-03	7.67E-03	0.11	4.24E-03	0.344	0.02	8.00E-03	4.00E-03 - 0.04	1.00	False	False
finn-b-E4_DM2	type 2 diabetes	250.2	endocrine/metabolic	type 2 diabetes	110322	32469	183185	True	59	0.00133776	0.00168833	0.431436	0.01	0.00779115	1.01	0.99 - 1.03	0.146244	0.292487	0.26	132.648	58	8.89444e-08	0.00370652	0.00917009	1.00	0.98 - 1.03	0.686068	-0.000117531	0.0164151	0.994312	0.282138	141.43	<0.001	2	0.01	0.02	7.79E-03	8.42E-03	0.15	0.05	0.488	0.02	9.00E-03	2.00E-03 - 0.04	1.01	False	False
ieu-b-30	white blood cell count	288.2	hematopoietic	elevated white blood cell count	563946	NA*	NA*	True	473	-8.26192e-05	0.000581019	0.886985	2.70E-03	0.0119525	NA*	NA*	0.821006	0.821006	0.74	1164.74	472	2.50313e-60	0	0.0145182	NA*	NA*	1	0.00583184	0.0250385	0.815928	0.987201	1169.70	<0.001	16	2.70E-03	8.60E-03	0.01	0.01	0.82	0.42	0.741	6.00E-03	0.01	-1.60E-02 - 0.03	1.00	False	False
finn-b-I9_HYPTENS	hypertension	401	circulatory system	hypertension	166495	55917	162837	True	56	-0.000301301	0.00266787	0.910499	0.03	0.0101747	1.03	1.01 - 1.06	0.00141933	0.00709666	0.00639	116.842	55	2.37271e-06	0.0328727	0.0106573	1.03	1.01 - 1.06	0.00203883	0.036165	0.0343384	0.296941	0.00341044	121.24	<0.001	2	0.03	0.03	0.01	8.97E-03	2.35E-03	5.10E-04	0.929	0.04	0.01	0.02 - 0.06	1.00	True	True
finn-b-I9_HYPTENSESS	Hypertension, essential	401.1	circulatory system	essential hypertension	135710	42857	162837	True	35	-0.000218031	0.00441858	0.960942	0.04	0.0137752	1.04	1.00 - 1.07	0.0106939	0.0356464	0.03	92.2446	34	2.81433e-07	0.0400856	0.0134572	1.04	1.01 - 1.08	0.00289422	0.0376562	0.0524495	0.477839	0.0244314	97.54	<0.001	3	0.04	0.04	0.01	0.01	0.02	5.04E-04	0.553	0.04	0.01	0.02 - 0.07	1.00	False	False
finn-b-I9_CORATHER	coronary atherosclerosis	411.4	circulatory system	coronary atherosclerosis	83114.5	23363	187840	True	30	-0.00047628	0.00250987	0.850864	5.71E-03	0.00797747	1.01	0.99 - 1.03	0.47442	0.593025	0.53	49.3016	29	0.0107283	0.00842941	0.00966197	1.01	0.98 - 1.03	0.382973	0.00897323	0.0190317	0.640946	0.752339	52.67	0.019	No significant outliers	5.71E-03	NA	7.98E-03	NA	0.48	NA	NA	6.00E-03	8.00E-03	-9.00E-03 - 0.02	1.13	False	False
ebi-a-GCST90014325	asthma	495	respiratory	asthma	193771	56167	352255	True	71	0.000264536	0.00171704	0.878008	9.34E-03	0.00977538	1.01	0.98 - 1.04	0.3395	0.565834	0.51	134.987	70	5.07378e-06	0.0128383	0.011391	1.01	0.98 - 1.04	0.259715	0.00564343	0.0259164	0.828262	0.477283	138.20	<0.001	3	9.34E-03	8.31E-03	9.78E-03	8.01E-03	0.34	0.30	0.885	8.00E-03	9.00E-03	-9.00E-03 - 0.03	1.00	False	False
ebi-a-GCST90000514	Gastroesophageal reflux disease	530.11	digestive	gerd	405722	129080	473524	True	77	0.00350044	0.00473242	0.461808	0.39	0.0254791	1.48	1.39 - 1.58	3.61604e-54	3.61604e-53	3.25e-53	329.93	76	2.34788e-33	0.305352	0.0232798	1.36	1.28 - 1.44	2.64549e-39	0.289611	0.144565	0.0487547	9.46925e-52	338.62	<0.001	5	0.39	0.39	0.03	0.02	3.11E-25	2.22E-28	0.703	0.38	0.02	0.33 - 0.42	1.00	True	True
* Number of cases, number of controls, and OR not applicable because outcome trait was not binary
** Significance threshold is 0.01
***
True: Tests reached the 1% significance threshold after FDR correction in the IVW analysis; had no evidence of variant heterogeneity, or had effects in the same direction in the sensitivity tests when having evidence of variant heterogeneity; and results remained consistent in the ‘leave one variant out’ IVW analysis, MR-PRESSO and MR-Horse tests.
False: Tests did not reach the 1% significance threshold after FDR correction in the IVW analysis.

## Sheet: Supplementary Data 6
Supplementary Data 6. Negative control: Tests of causal effects of height on 183 traits
Traits Description								MR estimates
								Number of Instrumental Variables	MR Egger Intercept Test (Horizontal pleiotropy)			MR IVW Test						Variant Heterogeneity Test			Weighted Median Test			MR Egger Test			Leave one variant out' IVW Tests	Causal***
GWASID in IEU GWAS Database	GWAS Trait Description	Phecode	Phecode Group	Phecode Description	Effective Sample Size	Number of Cases	Number of Controls		beta	SE	pvalue	beta	SE	OR	OR 99%CI	pvalue	FDR-adjusted pvalue**	Q	degree of freedom	pvalue	beta	SE	pvalue	beta	SE	pvalue	maximum pvalue
finn-b-AB1_BACTINF_NOS	Bacterial infection, other or unspecified	41	infectious diseases	bacterial infection nos	75857.5	20977	197660	971	-1.58E-04	8.30E-04	0.85	0.12	0.02	1.12	1.06 - 1.19	8.83E-08	2.31E-06	1045.69	970	0.05	0.12	0.03	1.43E-04	0.12	0.04	4.21E-03	2.49E-07	True
finn-b-AB1_CANDIDIASIS	candidiasis	112	infectious diseases	candidiasis	7985.1	2015	214816	971	-1.15E-03	2.40E-03	0.63	-4.16E-02	0.06	0.96	0.82 - 1.13	0.51	0.76	992.16	970	0.30	0.02	0.10	0.81	0.01	0.12	0.94	0.62	False
finn-b-CD2_BENIGN_OTHERDIGESTIVE	benign neoplasm of other and ill-defined parts of digestive system	211	neoplasms	benign neoplasm of other parts of digestive system	9248.15	2337	216455	971	-4.75E-04	2.20E-03	0.83	9.57E-03	0.06	1.01	0.87 - 1.17	0.87	0.94	923.39	970	0.86	0.04	0.09	0.71	0.03	0.11	0.79	0.99	False
finn-b-E4_HYTHY_AI_STRICT_PURCH	hypothyroidism, strict autoimmune, 3 medication purchases required	244	endocrine/metabolic	hypothyroidism	91836.3	26064	192728	971	-3.24E-04	9.63E-04	0.74	0.06	0.03	1.06	0.99 - 1.13	0.03	0.10	1403.85	970	1.81E-18	0.10	0.04	7.54E-03	0.07	0.05	0.16	0.04	False
finn-b-E4_HYTHYNAS	hypothyroidism, other/unspecified	244.4	endocrine/metabolic	hypothyroidism nos	92288.7	26306	187684	971	-3.77E-04	9.53E-04	0.69	0.06	0.03	1.06	0.99 - 1.13	0.02	0.09	1381.82	970	5.40E-17	0.10	0.04	7.87E-03	0.08	0.05	0.13	0.03	False
finn-b-E4_DIABETES	diabetes mellitus	250	endocrine/metabolic	diabetes mellitus	119249	35607	183185	971	1.60E-03	9.97E-04	0.11	-6.37E-02	0.03	0.94	0.88 - 1.00	0.02	0.07	1822.73	970	1.02E-54	-1.14E-01	0.03	3.97E-04	-1.36E-01	0.05	9.01E-03	0.02	False
finn-b-E4_DM2	type 2 diabetes	250.2	endocrine/metabolic	type 2 diabetes	110322	32469	183185	971	1.51E-03	1.07E-03	0.16	-6.83E-02	0.03	0.93	0.87 - 1.00	0.01	0.07	1868.51	970	1.87E-59	-1.19E-01	0.03	6.37E-04	-1.36E-01	0.06	0.01	0.02	False
ebi-a-GCST90018832	diabetic nephropathy	250.22	endocrine/metabolic	type 2 diabetes with renal manifestations	4118.58	1032	451248	971	-3.08E-03	3.20E-03	0.34	-1.29E-01	0.08	0.88	0.71 - 1.09	0.12	0.33	1031.23	970	0.08	-6.41E-02	0.13	0.62	8.72E-03	0.17	0.96	0.16	False
finn-b-E4_DM2NEU	Type 2 diabetes with neurological complications	250.24	endocrine/metabolic	type 2 diabetes with neurological manifestations	3625.97	911	183185	971	-2.29E-04	3.73E-03	0.95	0.34	0.10	1.41	1.10 - 1.82	4.42E-04	5.39E-03	1039.53	970	0.06	0.42	0.15	6.12E-03	0.35	0.19	0.07	8.95E-04	True
finn-b-DM_POLYNEURO	Diabetic polyneuropathy	250.6	endocrine/metabolic	polyneuropathy in diabetes	1429.65	358	217377	971	2.67E-03	5.62E-03	0.64	0.47	0.15	1.60	1.10 - 2.34	1.38E-03	0.01	976.99	970	0.43	0.51	0.23	0.03	0.35	0.29	0.23	2.42E-03	False
finn-b-DM_HYPOGLYC	diabetic hypoglycemia	251.1	endocrine/metabolic	hypoglycemia	14561.7	3724	162201	971	2.73E-04	1.93E-03	0.89	-3.09E-02	0.05	0.97	0.85 - 1.10	0.54	0.78	1083.91	970	6.10E-03	-8.19E-02	0.08	0.29	-4.31E-02	0.10	0.67	0.74	False
finn-b-E4_HYPERCHOL	Pure hypercholesterolaemia	272.11	endocrine/metabolic	hypercholesterolemia	33726.1	8808	197259	971	-4.89E-04	1.36E-03	0.72	-8.72E-02	0.04	0.92	0.84 - 1.00	0.01	0.07	1222.48	970	5.37E-08	-3.77E-02	0.05	0.47	-6.53E-02	0.07	0.35	0.02	False
finn-b-E4_FLUIDELECTRO	Other disorders of fluid, electrolyte and acid-base balance	276	endocrine/metabolic	disorders of fluid, electrolyte, and acid-base balance	16610.8	4242	197259	971	-2.36E-03	1.69E-03	0.16	-9.44E-02	0.04	0.91	0.81 - 1.02	0.03	0.13	996.47	970	0.27	-5.22E-02	0.07	0.47	0.01	0.09	0.90	0.05	False
finn-b-E4_FLUIDELECTRONAS	other disorders of electrolyte and fluid balance, not elsewhere classified	276.1	endocrine/metabolic	electrolyte imbalance	431.76	108	197259	971	-7.70E-04	0.01	0.94	0.05	0.27	1.05	0.52 - 2.12	0.85	0.94	1015.92	970	0.15	0.12	0.41	0.77	0.08	0.54	0.87	0.98	False
finn-b-E4_OBESITY_HYPER	Obesity and other hyperalimentation	278	endocrine/metabolic	overweight, obesity and other hyperalimentation	34390.6	8965	209827	971	-3.41E-04	1.38E-03	0.81	-6.90E-02	0.04	0.93	0.85 - 1.02	0.06	0.18	1233.99	970	1.53E-08	-8.02E-03	0.05	0.88	-5.37E-02	0.07	0.45	0.08	False
finn-b-E4_OBESITY	obesity	278.1	endocrine/metabolic	obesity	34180.9	8908	209827	971	-3.23E-04	1.39E-03	0.82	-6.71E-02	0.04	0.94	0.85 - 1.03	0.07	0.20	1239.16	970	8.63E-09	-2.95E-02	0.05	0.57	-5.27E-02	0.07	0.47	0.10	False
ieu-a-85	Extreme body mass index	278.11	endocrine/metabolic	morbid obesity	16066.7	7962	8106	888	2.62E-03	2.30E-03	0.25	-2.43E-01	0.06	NA*	NA*	6.85E-05	1.25E-03	1097.99	887	1.47E-06	-2.97E-01	0.09	9.84E-04	-3.65E-01	0.12	3.05E-03	1.46E-04	True
ieu-b-30	white blood cell count	288.2	hematopoietic	elevated white blood cell count	563946	NA*	NA*	964	4.32E-04	4.07E-04	0.29	-1.49E-02	0.01	NA*	NA*	0.17	0.39	8700.24	963	0.00E+00	7.82E-03	7.32E-03	0.29	-3.41E-02	0.02	0.11	0.53	False
finn-b-R18_SOMNO_STUPOR_COMA	Somnolence, stupor and coma	291.8	mental disorders	alteration of consciousness	2893.3	726	196383	971	-1.32E-03	3.93E-03	0.74	0.04	0.10	1.05	0.80 - 1.36	0.67	0.84	892.20	970	0.96	0.02	0.16	0.92	0.10	0.20	0.61	0.78	False
finn-b-G6_NEURO	Neurological diseases	292	mental disorders	neurological disorders	190762	70240	148552	971	-1.59E-04	5.80E-04	0.78	-1.29E-02	0.02	0.99	0.95 - 1.03	0.40	0.68	1165.99	970	1.36E-05	-7.37E-03	0.02	0.75	-5.74E-03	0.03	0.85	0.50	False
finn-b-MEMLOSS	memory loss	292.3	mental disorders	memory loss	5499.81	1384	210333	971	1.91E-03	2.92E-03	0.51	-1.52E-02	0.08	0.98	0.81 - 1.20	0.84	0.94	1010.08	970	0.18	-3.52E-02	0.12	0.77	-1.01E-01	0.15	0.51	1.00	False
finn-b-F5_SCHIZO	Schizophrenia, schizotypal and delusional disorders	295	mental disorders	schizophrenia and other psychotic disorders	38600.4	10118	208674	971	-1.32E-03	1.74E-03	0.45	-3.01E-02	0.05	0.97	0.86 - 1.09	0.51	0.76	1108.93	970	1.22E-03	-2.80E-02	0.07	0.68	0.03	0.09	0.75	0.62	False
finn-b-F5_PSYCHOTH	Other and unspecified nonorganic psychotic disorders	295.3	mental disorders	psychosis	22886.8	5883	208674	971	-1.09E-03	2.13E-03	0.61	-6.25E-02	0.06	0.94	0.81 - 1.08	0.26	0.54	1029.40	970	0.09	-1.75E-01	0.08	0.04	-1.39E-02	0.11	0.90	0.34	False
finn-b-F5_BIPO	bipolar affective disorders	296.1	mental disorders	bipolar	17592.1	4501	192220	971	-4.24E-03	1.87E-03	0.02	-1.94E-02	0.05	0.98	0.86 - 1.11	0.69	0.86	1038.10	970	0.06	0.08	0.08	0.34	0.17	0.10	0.08	0.83	False
finn-b-VWXY20_SUICI_OTHER_INTENTI_SELF_H	Suicide or other Intentional self-harm	297.2	mental disorders	suicide or self-inflicted injury	159001	52208	166584	971	-9.84E-04	7.05E-04	0.16	-4.92E-02	0.02	0.95	0.91 - 1.00	7.85E-03	0.05	1282.63	970	4.98E-11	-4.94E-02	0.03	0.05	-5.13E-03	0.04	0.89	0.01	False
finn-b-KRA_PSY_ANXIETY	anxiety disorders	300	mental disorders	anxiety disorders	75911.7	20992	197800	971	-8.29E-04	9.04E-04	0.36	-2.99E-02	0.02	0.97	0.91 - 1.03	0.21	0.46	1148.04	970	6.32E-05	-1.30E-02	0.04	0.72	7.25E-03	0.05	0.88	0.27	False
finn-b-F5_ANXIETY	other anxiety disorders	300.1	mental disorders	anxiety disorder	32432	8454	198110	971	-1.78E-04	1.29E-03	0.89	0.02	0.03	1.02	0.93 - 1.11	0.65	0.84	1041.47	970	0.05	0.03	0.05	0.54	0.02	0.07	0.73	0.77	False
finn-b-F5_GAD	generalized anxiety disorder	300.11	mental disorders	generalized anxiety disorder	8558.56	2163	198110	971	2.08E-03	2.34E-03	0.37	0.06	0.06	1.06	0.90 - 1.24	0.36	0.64	977.81	970	0.42	0.04	0.10	0.70	-3.72E-02	0.12	0.76	0.44	False
finn-b-F5_PHOBANX	Phobic anxiety disorders	300.13	mental disorders	phobia	8703.35	2200	198110	971	2.84E-03	2.49E-03	0.25	-2.09E-02	0.07	0.98	0.83 - 1.16	0.75	0.88	1105.47	970	1.55E-03	-5.53E-02	0.10	0.57	-1.48E-01	0.13	0.25	0.88	False
finn-b-F5_PTSD	Post-traumatic stress disorder	300.9	mental disorders	posttraumatic stress disorder	4387.57	1103	198110	971	-1.43E-03	3.23E-03	0.66	-5.93E-02	0.08	0.94	0.76 - 1.17	0.48	0.75	974.47	970	0.45	-4.33E-02	0.13	0.74	4.76E-03	0.17	0.98	0.59	False
finn-b-KRA_PSY_PERSON	personality disorders	301	mental disorders	personality disorders	24300.9	6254	212538	971	-1.03E-03	1.56E-03	0.51	-3.20E-02	0.04	0.97	0.87 - 1.08	0.43	0.71	1085.54	970	5.53E-03	-4.27E-02	0.06	0.49	0.01	0.08	0.86	0.51	False
finn-b-F5_DISPER	Dissocial personality disorder	301.2	mental disorders	antisocial/borderline personality disorder	1357.82	340	212179	971	3.75E-03	5.86E-03	0.52	-1.62E-01	0.15	0.85	0.57 - 1.26	0.29	0.57	888.54	970	0.97	-3.01E-01	0.24	0.21	-3.30E-01	0.30	0.28	0.37	False
finn-b-F5_NEUROTIC	Neurotic, stress-related and somatoform disorders	303	mental disorders	psychogenic and somatoform disorders	74907.9	20682	198110	971	-9.28E-04	9.05E-04	0.31	-3.43E-02	0.02	0.97	0.91 - 1.03	0.15	0.36	1137.30	970	1.50E-04	-2.68E-02	0.04	0.45	7.28E-03	0.05	0.88	0.20	False
finn-b-F5_DISSOCIATIVE	Dissociative [conversion] disorders	303.1	mental disorders	dissociative disorder	2639.18	662	198110	971	4.59E-03	4.15E-03	0.27	-6.92E-03	0.11	0.99	0.75 - 1.31	0.95	0.96	948.45	970	0.68	-6.13E-02	0.17	0.73	-2.12E-01	0.22	0.32	1.00	False
finn-b-L12_NONIONRADISKIN	Skin changes due to chronic exposure to nonionizing radiation	303.3	mental disorders	psychogenic disorder	19572.4	5008	213273	971	6.78E-04	1.77E-03	0.70	0.02	0.05	1.02	0.91 - 1.16	0.60	0.82	1209.80	970	2.03E-07	0.02	0.07	0.80	-5.87E-03	0.09	0.95	0.73	False
finn-b-F5_SOMATOFORM	somatoform disorder	303.4	mental disorders	somatoform disorder	10370.5	2627	198110	971	-1.81E-03	2.09E-03	0.39	-8.30E-02	0.05	0.92	0.80 - 1.06	0.13	0.34	970.45	970	0.49	0.01	0.09	0.89	-1.94E-03	0.11	0.99	0.17	False
finn-b-F5_STRESSOTH	Other reactioin to severe stress, and adjustment disorders	304	mental disorders	adjustment reaction	28147.4	7296	198110	971	-3.33E-03	1.30E-03	0.01	-7.70E-02	0.03	0.93	0.85 - 1.01	0.02	0.10	963.91	970	0.55	-4.50E-02	0.05	0.40	0.07	0.07	0.28	0.03	False
finn-b-F5_EATING	eating disorders	305.2	mental disorders	eating disorder	7431.8	1874	216918	971	-6.62E-03	2.50E-03	8.15E-03	0.02	0.07	1.02	0.86 - 1.20	0.79	0.91	1003.73	970	0.22	0.09	0.10	0.37	0.31	0.13	0.02	0.93	False
finn-b-F5_MENTORG	other mental disorders due to brain damage and dysfunction and to physical disease	306	mental disorders	other mental disorder	5697	1434	209487	971	3.36E-04	2.83E-03	0.91	0.01	0.07	1.01	0.83 - 1.22	0.89	0.94	928.38	970	0.83	0.02	0.11	0.89	-4.99E-03	0.15	0.97	1.00	False
finn-b-KRA_PSY_ANYMENTAL_SUICID_PREG_NERV	Any mental disorder, or suicide (or attempt), or psychic disorders complicating pregnancy, partum or puerperum or nerve system disorders	306.1	mental disorders	mental disorders durring/after pregnancy	159553	52473	166319	971	-9.48E-04	7.00E-04	0.18	-4.83E-02	0.02	0.95	0.91 - 1.00	8.62E-03	0.05	1271.09	970	2.06E-10	-4.83E-02	0.03	0.07	-5.86E-03	0.04	0.87	0.01	False
finn-b-F5_PERVASIVE	pervasive developmental disorders excl. autism + asperger	313	mental disorders	pervasive developmental disorders	655.5	164	216829	971	-6.86E-03	8.28E-03	0.41	-7.83E-03	0.22	0.99	0.57 - 1.74	0.97	0.97	959.17	970	0.59	0.11	0.34	0.74	0.30	0.43	0.49	1.00	False
finn-b-KRA_PSY_SUBSTANCE	Substance abuse	316	mental disorders	substance addiction and disorders	48271.7	12819	205973	971	-1.19E-03	1.17E-03	0.31	-1.48E-01	0.03	0.86	0.80 - 0.93	1.47E-06	3.37E-05	1186.45	970	2.06E-06	-1.19E-01	0.05	0.01	-9.51E-02	0.06	0.12	3.48E-06	True
finn-b-F5_ALCOHOL_DEPENDENCE	alcohol dependence	317	mental disorders	alcohol-related disorders	22851.1	5876	205659	971	-1.66E-03	1.56E-03	0.29	-1.53E-01	0.04	0.86	0.77 - 0.95	1.80E-04	2.75E-03	1028.97	970	0.09	-1.71E-01	0.07	9.35E-03	-7.85E-02	0.08	0.33	4.12E-04	True
finn-b-KRA_PSY_ALCOH	Alcohol abuse, main dg	317.1	mental disorders	alcoholism	10510.6	2660	216132	971	-9.20E-04	2.10E-03	0.66	-4.11E-02	0.06	0.96	0.83 - 1.11	0.46	0.74	969.44	970	0.50	-7.58E-02	0.09	0.39	8.82E-05	0.11	1.00	0.55	False
finn-b-F5_TOBAC	Mental and behavioural disorders due to tobacco	318	mental disorders	tobacco use disorder	3830.86	962	214999	971	1.88E-03	3.51E-03	0.59	-4.46E-02	0.09	0.96	0.75 - 1.21	0.63	0.84	1008.74	970	0.19	-1.41E-01	0.14	0.32	-1.29E-01	0.18	0.48	0.76	False
finn-b-SLEEP	sleep disorders (combined)	327	neurological	sleep disorders	69847.2	19155	197545	971	-1.08E-04	9.92E-04	0.91	-2.56E-02	0.03	0.97	0.91 - 1.04	0.32	0.60	1285.47	970	3.49E-11	-3.00E-03	0.04	0.93	-2.08E-02	0.05	0.69	0.43	False
finn-b-F5_HYPERSOMNIA	hypersomnia	327.1	neurological	hypersomnia	703.43	176	216164	971	-9.96E-03	7.95E-03	0.21	0.05	0.21	1.05	0.61 - 1.79	0.83	0.93	998.81	970	0.25	0.08	0.34	0.82	0.49	0.41	0.23	0.98	False
ebi-a-GCST90018916	Sleep apnea syndrome	327.3	neurological	sleep apnea	53670.4	13818	463035	969	3.40E-04	1.12E-03	0.76	0.01	0.03	1.01	0.94 - 1.09	0.70	0.86	1326.72	968	1.12E-13	3.20E-03	0.04	0.94	-3.84E-03	0.06	0.95	0.84	False
ebi-a-GCST90018869	insomnia	327.4	neurological	insomnia	5591.84	1402	485225	967	-3.86E-03	2.62E-03	0.14	-5.49E-02	0.07	0.95	0.79 - 1.13	0.43	0.70	1017.21	966	0.12	-4.63E-02	0.11	0.66	0.12	0.14	0.39	0.55	False
finn-b-G6_PARKINSON	parkinson's disease	332	neurological	parkinson's disease	8562.54	2162	216630	971	1.41E-03	2.39E-03	0.55	0.07	0.06	1.07	0.91 - 1.26	0.27	0.55	1024.72	970	0.11	0.13	0.10	0.20	5.55E-03	0.12	0.96	0.38	False
finn-b-G6_XTRAPYR	Extrapyramidal and movement disorders	333	neurological	extrapyramidal disease and abnormal movement disorders	19344.4	4948	213844	971	-8.52E-04	1.57E-03	0.59	0.04	0.04	1.04	0.94 - 1.16	0.30	0.57	998.77	970	0.25	0.02	0.06	0.73	0.08	0.08	0.32	0.37	False
finn-b-PAIN	pain (limb, back, neck, head abdominally)	338	neurological	pain	209550	87242	131127	971	-1.58E-04	6.22E-04	0.80	-1.15E-02	0.02	0.99	0.95 - 1.03	0.48	0.75	1417.72	970	2.01E-19	-4.13E-03	0.02	0.85	-4.39E-03	0.03	0.89	0.60	False
finn-b-G6_HEADACHE	other headache syndromes	339	neurological	other headache syndromes	30433.8	7952	176107	971	-2.83E-04	1.28E-03	0.83	0.06	0.03	1.06	0.97 - 1.16	0.08	0.22	1029.18	970	0.09	4.07E-03	0.05	0.94	0.07	0.07	0.28	0.11	False
finn-b-G6_MIGRAINE	migraine	340	neurological	migraine	32605.5	8547	176107	971	-8.14E-04	1.28E-03	0.53	0.03	0.03	1.03	0.95 - 1.13	0.36	0.64	1062.65	970	0.02	0.07	0.05	0.20	0.07	0.07	0.31	0.49	False
finn-b-G6_MIGRAINE_WITH_AURA	Migraine with aura	340.1	neurological	migrain with aura	13884.8	3541	176107	971	-5.01E-04	1.84E-03	0.79	-1.66E-02	0.05	0.98	0.87 - 1.11	0.73	0.86	985.14	970	0.36	-4.64E-02	0.08	0.55	5.86E-03	0.10	0.95	0.86	False
finn-b-R18_ABNORMAL_INVOLU_MOVEM	Abnormal involuntary movements	350	neurological	abnormal movement	7205.47	1817	209369	971	-1.97E-04	2.55E-03	0.94	0.04	0.07	1.04	0.87 - 1.23	0.57	0.81	1006.20	970	0.20	5.55E-03	0.10	0.95	0.05	0.13	0.73	0.71	False
finn-b-R18_ABNORMALITI_GAIT_MOBIL	Abnormalities of gait and mobility	350.2	neurological	abnormality of gait	5357.51	1348	209369	971	1.69E-03	2.92E-03	0.56	0.04	0.08	1.05	0.86 - 1.27	0.56	0.80	989.70	970	0.32	0.03	0.12	0.79	-3.09E-02	0.15	0.84	0.73	False
ebi-a-GCST90018813	carpal tunnel syndrome	351	neurological	other peripheral nerve disorders	72458.6	18855	461346	969	-5.70E-04	1.04E-03	0.58	-2.11E-01	0.03	0.81	0.76 - 0.87	1.36E-14	8.27E-13	1628.48	968	2.18E-36	-1.78E-01	0.04	2.12E-06	-1.85E-01	0.05	6.01E-04	1.04E-13	True
finn-b-G6_NERPLEX	nerve, nerve root and plexus disorders	353	neurological	nerve root and plexus disorders	84672	23745	195047	971	-4.17E-04	9.01E-04	0.64	-9.03E-02	0.02	0.91	0.86 - 0.97	1.34E-04	2.24E-03	1310.49	970	1.37E-12	-7.32E-02	0.03	0.03	-7.16E-02	0.05	0.13	2.50E-04	True
finn-b-G6_POLYOTHUNS	Other and unspecified polyneuropathies, also in other diseases	357	neurological	inflammatory and toxic neuropathy	10389.4	2629	215718	971	-1.86E-03	2.10E-03	0.38	0.38	0.06	1.46	1.27 - 1.69	5.53E-12	2.53E-10	986.36	970	0.35	0.36	0.09	6.02E-05	0.46	0.11	2.36E-05	2.52E-11	True
ebi-a-GCST90018814	cataracts	366	sense organs	cataract	145376	39519	452358	967	1.13E-03	5.70E-04	0.05	0.02	0.01	1.02	0.98 - 1.06	0.16	0.39	1395.47	966	3.18E-18	-8.14E-03	0.02	0.69	-2.99E-02	0.03	0.31	0.23	False
finn-b-H7_CATARACTSENILE	senile cataract	366.2	sense organs	senile cataract	93795.1	26758	189604	971	1.92E-04	9.59E-04	0.84	-3.14E-02	0.03	0.97	0.91 - 1.03	0.21	0.47	1211.85	970	1.64E-07	-5.19E-02	0.04	0.16	-4.00E-02	0.05	0.42	0.34	False
finn-b-H7_REFRAACCOMMODIS	Disorders of refraction and accommodation	367	sense organs	disorders of refraction and accommodation; blindness and low vision	13589.5	3453	210931	971	-4.18E-04	1.84E-03	0.82	1.82E-03	0.05	1.00	0.88 - 1.13	0.97	0.97	982.90	970	0.38	-6.01E-03	0.07	0.94	0.02	0.10	0.83	1.00	False
finn-b-H7_VISUDISTURB	visual disturbances	368	sense organs	visual disturbances	27852.8	7201	210866	971	1.32E-03	1.31E-03	0.31	0.05	0.03	1.05	0.96 - 1.15	0.17	0.39	1023.43	970	0.11	0.03	0.05	0.61	-1.15E-02	0.07	0.87	0.21	False
finn-b-H8_OTALGIA	otalgia	382	sense organs	otalgia	3262.41	819	196592	971	3.21E-03	3.68E-03	0.38	-1.17E-01	0.10	0.89	0.69 - 1.14	0.22	0.48	967.27	970	0.52	-1.19E-01	0.15	0.43	-2.61E-01	0.19	0.17	0.33	False
finn-b-H8_VESTIFUNCNAS	Other/unspecified disorders of vestibular function	386	sense organs	vertiginous syndromes and other disorders of vestibular system	1596.95	400	209582	971	3.63E-03	5.27E-03	0.49	0.11	0.14	1.12	0.78 - 1.60	0.42	0.70	953.58	970	0.64	0.05	0.22	0.82	-5.16E-02	0.27	0.85	0.52	False
finn-b-H8_VERTIGO	Disorders of vestibular function (Vertigo)	386.2	sense organs	peripheral or central vertigo	28295.6	7321	209582	971	9.36E-05	1.39E-03	0.95	0.03	0.04	1.03	0.93 - 1.13	0.47	0.74	1134.90	970	1.82E-04	8.46E-03	0.06	0.88	0.02	0.07	0.76	0.57	False
finn-b-R18_DIZZI_GIDDI	dizziness and giddiness	386.9	sense organs	dizziness and giddiness (light-headedness and vertigo)	55355.4	14888	196383	971	-6.68E-04	9.79E-04	0.50	0.05	0.03	1.05	0.99 - 1.12	0.05	0.16	1079.62	970	7.85E-03	0.10	0.04	0.01	0.08	0.05	0.11	0.07	False
finn-b-I9_HYPTENS	hypertension	401	circulatory system	hypertension	166495	55917	162837	971	-3.40E-04	9.68E-04	0.73	-8.47E-02	0.03	0.92	0.86 - 0.98	8.60E-04	9.25E-03	1983.48	970	6.78E-72	-1.06E-01	0.03	6.20E-04	-6.95E-02	0.05	0.17	2.42E-03	True
finn-b-I9_HYPTENSESS	Hypertension, essential	401.1	circulatory system	essential hypertension	135710	42857	162837	971	-1.05E-04	9.54E-04	0.91	-7.83E-02	0.03	0.92	0.87 - 0.99	1.77E-03	0.02	1662.57	970	3.20E-39	-8.46E-02	0.03	0.01	-7.36E-02	0.05	0.14	4.77E-03	False
finn-b-I9_HYPTENSHR	hypertensive heart and/or renal disease	401.2	circulatory system	hypertensive heart and/or renal disease	16996.6	4363	162837	971	-9.53E-04	1.90E-03	0.62	-1.44E-02	0.05	0.99	0.87 - 1.12	0.77	0.89	1126.96	970	3.34E-04	5.38E-03	0.08	0.94	0.03	0.10	0.77	0.91	False
finn-b-I9_HYPTENSRD	Hypertensive Renal Disease	401.22	circulatory system	hypertensive chronic kidney disease	1866.64	468	162837	971	3.63E-03	4.94E-03	0.46	-7.40E-02	0.13	0.93	0.67 - 1.30	0.57	0.81	979.55	970	0.41	1.23E-03	0.21	1.00	-2.36E-01	0.26	0.36	0.68	False
finn-b-I9_ISCHHEART	ischemic heart diseases	411	circulatory system	ischemic heart disease	106293	30952	187840	971	-2.23E-03	9.90E-04	0.02	-6.93E-02	0.03	0.93	0.87 - 1.00	7.80E-03	0.05	1420.52	970	1.28E-19	-4.92E-02	0.04	0.18	0.03	0.05	0.55	0.01	False
ebi-a-GCST90018932	unstable angina pectoris	411.1	circulatory system	unstable angina (intermediate coronary syndrome)	37136.3	9481	446987	970	-7.38E-04	1.19E-03	0.53	-1.11E-01	0.03	0.90	0.83 - 0.97	3.57E-04	4.67E-03	1460.73	969	1.35E-22	-1.03E-01	0.04	0.01	-7.76E-02	0.06	0.21	7.40E-04	True
finn-b-I9_MI	myocardial infarction	411.2	circulatory system	myocardial infarction	47937.2	12801	187840	971	-3.74E-03	1.33E-03	4.86E-03	-1.21E-01	0.03	0.89	0.81 - 0.97	5.52E-04	6.31E-03	1286.92	970	2.90E-11	-1.22E-01	0.05	0.01	0.05	0.07	0.50	9.38E-04	False due to horizontal pleiotropy
finn-b-I9_ANGINA	angina pectoris	411.3	circulatory system	angina pectoris	66263	18168	187840	971	-2.20E-03	1.21E-03	0.07	-8.61E-02	0.03	0.92	0.85 - 1.00	6.68E-03	0.05	1362.70	970	9.33E-16	-3.33E-02	0.05	0.47	0.01	0.06	0.84	0.01	False
finn-b-I9_CORATHER	coronary atherosclerosis	411.4	circulatory system	coronary atherosclerosis	83114.5	23363	187840	971	-1.85E-03	1.15E-03	0.11	-8.81E-02	0.03	0.92	0.85 - 0.99	3.50E-03	0.03	1476.82	970	1.05E-23	-8.67E-03	0.04	0.83	-5.10E-03	0.06	0.93	6.90E-03	False
finn-b-FG_PULMHEART	Pulmonary heart disease	415.2	circulatory system	chronic pulmonary heart disease	16419.8	4185	214607	971	-5.71E-04	1.77E-03	0.75	0.20	0.05	1.22	1.08 - 1.38	1.92E-05	3.91E-04	1064.57	970	0.02	0.22	0.07	2.77E-03	0.22	0.09	0.01	4.42E-05	True
ebi-a-GCST90013912	Chest pain or discomfort	418	circulatory system	nonspecific chest pain	407746	NA	NA	921	2.00E-04	5.57E-04	0.72	-1.77E-02	0.01	0.98	0.95 - 1.02	0.22	0.48	1395.85	920	3.20E-22	-4.38E-03	0.02	0.83	-2.64E-02	0.03	0.35	0.31	False
finn-b-I9_CONDUCTIO	Conduction disorders	426	circulatory system	cardiac conduction disorders	17179.9	4416	156711	971	-5.84E-03	1.72E-03	7.08E-04	0.14	0.05	1.15	1.02 - 1.29	2.42E-03	0.02	1036.05	970	0.07	0.20	0.07	5.12E-03	0.40	0.09	8.63E-06	4.71E-03	False
ebi-a-GCST90018940	Ventricular arrhythmia	427.5	circulatory system	arrhythmia (cardiac) nos	4059.37	1018	327198	969	-2.06E-03	2.25E-03	0.36	0.15	0.06	1.16	1.00 - 1.35	0.01	0.07	1031.70	968	0.08	0.16	0.09	0.08	0.24	0.12	0.04	0.02	False
ebi-a-GCST009541	heart failure	428.2	circulatory system	heart failure nos	180076	47309	930014	920	-3.30E-04	7.20E-04	0.65	0.04	0.02	1.04	0.99 - 1.09	0.05	0.17	1358.61	919	1.37E-19	0.04	0.03	0.12	0.05	0.04	0.17	0.08	False
finn-b-R18_ABNORMALITI_HEART_BEAT	abnormalities of heart beat	429.3	circulatory system	symptoms involving cardiovascular system	22004.1	5693	163123	971	-1.63E-03	1.45E-03	0.26	6.50E-03	0.04	1.01	0.91 - 1.11	0.86	0.94	967.15	970	0.52	0.02	0.06	0.69	0.08	0.08	0.29	0.99	False
finn-b-I9_CEREBVASC	cerebrovascular diseases	433	circulatory system	cerebrovascular disease	58375.8	15724	203068	971	-5.65E-04	1.01E-03	0.58	4.82E-03	0.03	1.00	0.94 - 1.08	0.86	0.94	1132.78	970	2.14E-04	-6.21E-03	0.04	0.88	0.03	0.05	0.56	0.99	False
finn-b-I9_STENOSIS	Occlusion and stenosis of arteries, not leading to stroke	433.1	circulatory system	occlusion and stenosis of precerebral arteries	739.33	185	203068	971	2.04E-03	7.75E-03	0.79	0.02	0.20	1.02	0.60 - 1.72	0.92	0.95	954.93	970	0.63	-3.16E-02	0.33	0.92	-7.20E-02	0.40	0.86	1.00	False
finn-b-I9_THROMBICV	nonpyogenic thrombosis of intracranial venous system	433.2	circulatory system	occlusion of cerebral arteries	431.77	108	203068	971	-9.90E-03	0.01	0.34	-6.02E-01	0.27	0.55	0.27 - 1.11	0.03	0.11	1025.95	970	0.10	-5.86E-01	0.43	0.18	-1.58E-01	0.54	0.77	0.05	False
finn-b-I9_CEREBDOTH	other specified cerebrovascular diseases, other cerebrovascular disorders in diseases classified elsewhere	433.3	circulatory system	cerebral ischemia	3627.73	911	203068	971	1.69E-03	3.61E-03	0.64	0.03	0.09	1.03	0.80 - 1.31	0.78	0.90	1021.17	970	0.12	-6.90E-02	0.15	0.64	-4.95E-02	0.19	0.79	0.98	False
finn-b-G6_TIA	Transient ischemic attack (G6_TIA)	433.31	circulatory system	transient cerebral ischemia	33885.3	8835	205799	971	-2.81E-03	1.28E-03	0.03	-7.32E-03	0.03	0.99	0.91 - 1.08	0.83	0.93	1110.56	970	1.09E-03	0.01	0.05	0.76	0.12	0.07	0.07	0.94	False
finn-b-I9_ATHSCLE	atherosclerosis, excluding cerebral, coronary and pad	440	circulatory system	atherosclerosis	25578.8	6599	206541	971	-5.49E-04	1.59E-03	0.73	8.65E-03	0.04	1.01	0.91 - 1.12	0.84	0.94	1210.53	970	1.88E-07	0.07	0.06	0.28	0.03	0.08	0.69	0.96	False
ebi-a-GCST90018890	Peripheral artery disease	443	circulatory system	peripheral vascular disease	28037	7114	475964	969	1.95E-04	1.25E-03	0.88	-9.64E-03	0.03	0.99	0.91 - 1.08	0.77	0.89	1285.97	968	2.45E-11	-3.13E-02	0.05	0.50	-1.84E-02	0.06	0.78	0.89	False
finn-b-I9_OTHPER	other peripheral vascular diseases	443.8	circulatory system	other specified peripheral vascular diseases	4127.28	1037	206541	971	5.65E-04	3.30E-03	0.86	0.06	0.09	1.06	0.85 - 1.33	0.47	0.74	935.18	970	0.78	0.17	0.14	0.21	0.04	0.17	0.83	0.58	False
finn-b-I9_HYPOTE	hypotension	458	circulatory system	hypotension	7364.82	1857	216463	971	1.35E-04	2.54E-03	0.96	0.16	0.07	1.17	0.99 - 1.39	0.02	0.08	1013.60	970	0.16	0.22	0.11	0.04	0.15	0.13	0.25	0.03	False
finn-b-I9_OTHOTH	Other other unspecified disorders of the circulatory system	459	circulatory system	other disorders of circulatory system	1971.5	494	216463	971	-6.58E-03	4.83E-03	0.17	0.12	0.13	1.13	0.81 - 1.57	0.34	0.61	1009.00	970	0.19	0.24	0.19	0.20	0.42	0.25	0.10	0.46	False
finn-b-I9_VEINSOTH	Other disorders of veins	459.9	circulatory system	circulatory disease nec	23539.7	6073	190028	971	2.29E-03	1.62E-03	0.16	0.40	0.04	1.49	1.33 - 1.66	1.12E-20	2.05E-18	1218.30	970	8.37E-08	0.33	0.06	2.55E-07	0.30	0.08	4.82E-04	1.00E-19	True
finn-b-J10_ACUTEUPPERINFEC	Acute upper respiratory infections of multiple and unspecified sites	465	respiratory	acute upper respiratory infections of multiple or unspecified sites	65285.1	17920	182945	971	1.15E-03	8.96E-04	0.20	8.30E-03	0.02	1.01	0.95 - 1.07	0.72	0.86	1048.97	970	0.04	0.00E+00	0.04	1.00	-4.32E-02	0.05	0.35	0.87	False
finn-b-J10_CHRONRHINITIS	Chronic rhinitsi, nasopharyngitis and pharyngitis	472	respiratory	chronic pharyngitis and nasopharyngitis	20757.8	5355	167849	971	-8.31E-04	1.60E-03	0.60	0.12	0.04	1.13	1.01 - 1.26	4.10E-03	0.03	1116.64	970	7.12E-04	0.17	0.06	0.01	0.16	0.08	0.06	7.86E-03	False
finn-b-J10_CHRONSINUSITIS	chronic sinusitis	475	respiratory	chronic sinusitis	32448.2	8524	167849	971	3.01E-04	1.31E-03	0.82	0.09	0.03	1.09	1.00 - 1.19	0.01	0.07	1120.71	970	5.30E-04	0.09	0.05	0.09	0.07	0.07	0.29	0.02	False
finn-b-ALLERG_RHINITIS	allergic rhinitis	476	respiratory	allergic rhinitis	21547.3	5527	212387	971	-7.62E-04	1.62E-03	0.64	0.03	0.04	1.03	0.92 - 1.15	0.47	0.74	1174.74	970	6.17E-06	0.01	0.06	0.88	0.06	0.08	0.44	0.56	False
finn-b-J10_UPPERDIS	other diseases of upper respiratory tract	479	respiratory	other upper respiratory disease	156326	50943	167849	971	-1.15E-03	6.95E-04	0.10	0.04	0.02	1.04	0.99 - 1.09	0.03	0.13	1395.93	970	6.22E-18	0.05	0.02	0.04	0.09	0.04	0.01	0.06	False
ieu-b-4976	pneumonia	480	respiratory	pneumonia	86080.6	22567	463917	965	-1.04E-03	7.90E-04	0.19	0.05	0.02	1.06	1.00 - 1.11	9.92E-03	0.06	1147.62	964	3.79E-05	0.06	0.03	0.07	0.10	0.04	0.01	0.02	False
ebi-a-GCST90014325	asthma	495	respiratory	asthma	193771	56167	352255	976	7.11E-04	6.30E-04	0.26	-2.38E-02	0.02	0.98	0.94 - 1.02	0.15	0.36	1712.62	975	2.97E-43	-2.90E-02	0.02	0.15	-5.55E-02	0.03	0.09	0.29	False
ebi-a-GCST90018807	Chronic obstructive pulmonary disease	496	respiratory	chronic airway obstruction	52557	13530	454945	969	-1.11E-03	1.04E-03	0.28	-1.33E-02	0.03	0.99	0.92 - 1.06	0.63	0.84	1438.84	968	4.35E-21	0.04	0.04	0.32	0.04	0.05	0.50	0.79	False
finn-b-J10_EMPHYSEMA	emphysema	496.1	respiratory	emphysema	2682.33	673	186723	971	-2.63E-03	4.16E-03	0.53	0.17	0.11	1.19	0.90 - 1.57	0.11	0.31	993.29	970	0.29	0.26	0.18	0.14	0.29	0.22	0.18	0.15	False
ebi-a-GCST90018824	chronic bronchitis	496.2	respiratory	chronic bronchitis	39719.5	10159	440263	969	-1.21E-04	1.23E-03	0.92	-6.47E-03	0.03	0.99	0.91 - 1.08	0.84	0.94	1277.49	968	7.10E-11	-8.50E-03	0.05	0.86	-1.09E-03	0.06	0.99	0.96	False
finn-b-J10_COPDNAS_INCLAVO	Other chronic obstructive pulmonary disease (J10_COPDNAS_INCLAVO)	496.21	respiratory	obstructive chronic bronchitis	27141.6	7010	211782	971	-2.29E-03	1.46E-03	0.12	-9.29E-02	0.04	0.91	0.83 - 1.01	0.02	0.07	1111.20	970	1.05E-03	-4.52E-02	0.06	0.45	9.86E-03	0.08	0.90	0.02	False
finn-b-BRONCHITIS	bronchitis	497	respiratory	bronchitis	95757.5	27361	191431	971	-4.01E-05	7.36E-04	0.96	0.02	0.02	1.02	0.97 - 1.07	0.31	0.59	1043.96	970	0.05	-5.32E-03	0.03	0.87	0.02	0.04	0.58	0.41	False
finn-b-J10_RESPOTHER	Other diseases of the respiratory system	512	respiratory	other symptoms of respiratory system	10377.9	2626	216166	971	-2.27E-03	2.15E-03	0.29	-3.05E-02	0.06	0.97	0.84 - 1.12	0.59	0.82	1016.92	970	0.14	0.01	0.09	0.87	0.07	0.11	0.52	0.72	False
finn-b-R18_COUGH	cough	512.8	respiratory	cough	29677.8	7773	163123	971	-1.29E-03	1.31E-03	0.33	-2.62E-03	0.03	1.00	0.91 - 1.09	0.94	0.96	1048.76	970	0.04	-2.76E-03	0.05	0.96	0.06	0.07	0.42	1.00	False
ebi-a-GCST009760	snoring	512.9	respiratory	other dyspnea	381974	152302	256015	921	-2.77E-05	1.13E-04	0.81	-9.19E-03	2.96E-03	0.99	0.98 - 1.00	1.86E-03	0.02	1935.40	920	2.02E-74	-9.87E-03	3.59E-03	6.03E-03	-7.98E-03	5.79E-03	0.17	3.92E-03	False
finn-b-R18_ABNORMALITI_BREAT	Abnormalities of breathing	513	respiratory	respiratory abnormalities	87128.6	25139	163123	971	-8.89E-04	8.08E-04	0.27	0.03	0.02	1.03	0.97 - 1.09	0.18	0.41	1097.02	970	2.70E-03	0.02	0.03	0.44	0.07	0.04	0.10	0.29	False
finn-b-K11_TEETH_HARD	other diseases of hard tissues of teeth	521	digestive	diseases of hard tissues of teeth	5591.71	1408	195395	971	-7.21E-03	2.84E-03	0.01	0.09	0.07	1.09	0.90 - 1.32	0.24	0.50	983.51	970	0.37	0.14	0.12	0.25	0.41	0.15	5.26E-03	0.34	False
finn-b-K11_CARIES	dental caries	521.1	digestive	dental caries	16331.5	4170	195395	971	-3.65E-03	1.68E-03	0.03	0.02	0.04	1.02	0.91 - 1.14	0.66	0.84	1007.01	970	0.20	0.10	0.07	0.14	0.18	0.09	0.04	0.78	False
finn-b-K11_GINGIVITIS_PERIODONTAL	Gingivitis and periodontal diseases	523	digestive	gingival and periodontal diseases	16139.7	4120	195395	971	-1.67E-03	1.71E-03	0.33	6.95E-03	0.04	1.01	0.90 - 1.13	0.88	0.94	1021.24	970	0.12	0.04	0.07	0.59	0.08	0.09	0.36	1.00	False
finn-b-K11_DISORD_TEETH	Other disorders of teeth and supporting structures	525	digestive	other diseases of the teeth and supporting structures	12365.2	3141	195395	971	-2.09E-03	1.91E-03	0.27	0.03	0.05	1.03	0.91 - 1.18	0.50	0.75	953.35	970	0.64	0.07	0.08	0.38	0.13	0.10	0.20	0.62	False
finn-b-K11_JAWS	Other diseases of jaws	526	digestive	diseases of the jaws	3551.79	892	195395	971	-1.37E-03	3.54E-03	0.70	0.16	0.09	1.17	0.92 - 1.49	0.08	0.24	952.59	970	0.65	0.19	0.15	0.20	0.22	0.18	0.23	0.12	False
finn-b-TEMPOROMANDIB	Temporomandibular joint disorders	526.42	digestive	arthralgia/ankylosis of temporomandibular joint	10698	2730	131550	971	-5.58E-04	2.09E-03	0.79	0.04	0.05	1.04	0.90 - 1.20	0.48	0.75	983.58	970	0.37	0.01	0.09	0.88	0.06	0.11	0.56	0.58	False
finn-b-K11_OTHDISOES	Other diseases of oesophagus	530	digestive	diseases of esophagus	5964.74	1503	189695	971	3.28E-03	2.74E-03	0.23	-9.54E-03	0.07	0.99	0.82 - 1.19	0.89	0.94	971.51	970	0.48	-6.20E-02	0.12	0.59	-1.57E-01	0.14	0.27	1.00	False
finn-b-K11_OESITIS	oesophagitis	530.1	digestive	esophagitis, gerd and related diseases	2976.28	747	189695	971	-1.67E-03	3.85E-03	0.67	-4.91E-02	0.10	0.95	0.73 - 1.24	0.63	0.84	950.22	970	0.67	-2.50E-01	0.16	0.13	0.03	0.20	0.90	0.81	False
ebi-a-GCST90000514	Gastroesophageal reflux disease	530.11	digestive	gerd	405722	129080	473524	926	-8.81E-04	5.37E-04	0.10	-1.11E-01	0.01	0.90	0.86 - 0.93	5.29E-15	4.84E-13	2021.34	925	1.39E-83	-8.52E-02	0.02	1.20E-07	-7.09E-02	0.03	0.01	2.64E-14	True
finn-b-K11_ACHAL	achalasia of cardia	530.5	digestive	disorders of esophageal motility	1018.63	255	189695	971	-3.81E-03	6.58E-03	0.56	-1.64E-01	0.17	0.85	0.54 - 1.32	0.34	0.62	940.89	970	0.74	-3.91E-01	0.27	0.15	6.47E-03	0.34	0.98	0.41	False
finn-b-R18_HEARTBURN	heartburn	530.9	digestive	heartburn	4346.64	1094	161968	971	-3.54E-03	3.22E-03	0.27	-8.39E-02	0.08	0.92	0.74 - 1.14	0.32	0.60	904.63	970	0.93	-1.07E-01	0.13	0.39	0.07	0.17	0.65	0.42	False
finn-b-K11_PULC	Peptic ulcer	531	digestive	peptic ulcer (excl. esophageal)	519.64	130	189695	971	-2.18E-03	9.21E-03	0.81	0.04	0.24	1.04	0.56 - 1.94	0.86	0.94	955.46	970	0.62	0.12	0.38	0.76	0.14	0.48	0.77	0.97	False
finn-b-R18_DYSPHAGIA	dysphagia	532	digestive	dysphagia	13692.4	3497	161968	971	1.86E-03	1.85E-03	0.32	-5.09E-03	0.05	0.99	0.88 - 1.13	0.92	0.95	996.67	970	0.27	0.02	0.08	0.78	-8.85E-02	0.10	0.36	1.00	False
finn-b-K11_ACUTGASTR	acute gastritis	535.1	digestive	acute gastritis	5101.47	1284	189695	971	-1.61E-03	3.04E-03	0.60	-5.48E-02	0.08	0.95	0.77 - 1.16	0.49	0.75	1020.07	970	0.13	3.79E-03	0.12	0.97	0.02	0.16	0.91	0.59	False
finn-b-K11_OTHGASTR	other gastritis (incl. duodenitis)	535.8	digestive	other specified gastritis	15182	3873	189695	971	7.38E-04	1.79E-03	0.68	-5.80E-02	0.05	0.94	0.84 - 1.06	0.22	0.47	1030.54	970	0.09	-6.21E-02	0.07	0.38	-9.11E-02	0.09	0.33	0.31	False
finn-b-K11_FUNCDYSP	functional dyspepsia	536.8	digestive	dyspepsia and other specified disorders of function of stomach	17109.3	4376	189695	971	8.87E-04	1.66E-03	0.59	-7.52E-02	0.04	0.93	0.83 - 1.04	0.08	0.24	1009.60	970	0.18	-8.17E-02	0.07	0.24	-1.15E-01	0.09	0.18	0.13	False
finn-b-K11_OTHDISSTOMDUOD	other diseases of stomach and duodenum	537	digestive	other disorders of stomach and duodenum	3547.34	891	189695	971	-4.96E-03	3.54E-03	0.16	0.04	0.09	1.04	0.82 - 1.32	0.66	0.84	974.29	970	0.46	0.15	0.15	0.31	0.26	0.18	0.15	0.84	False
finn-b-K11_OTHABDHER	other and unspecified abdominal hernia	550	digestive	abdominal hernia	2062.4	517	190557	971	-1.06E-03	4.66E-03	0.82	-1.07E-01	0.12	0.90	0.66 - 1.23	0.38	0.66	938.56	970	0.76	-1.59E-01	0.20	0.43	-5.98E-02	0.24	0.80	0.48	False
finn-b-K11_DIAHER	diaphragmatic hernia	550.2	digestive	diaphragmatic hernia	22292.4	5741	190557	971	-1.85E-03	1.56E-03	0.24	-4.19E-02	0.04	0.96	0.86 - 1.07	0.31	0.58	1089.17	970	4.43E-03	-3.20E-02	0.06	0.60	0.04	0.08	0.61	0.43	False
finn-b-K11_MALABSORB	Intestinal malabsorbtion	557	digestive	intestinal malabsorption (non-celiac)	2321.6	582	210964	971	-5.76E-03	4.44E-03	0.19	-5.13E-02	0.12	0.95	0.70 - 1.28	0.66	0.84	999.35	970	0.25	-5.36E-02	0.18	0.77	0.21	0.23	0.37	0.84	False
ieu-a-1058	celiac disease	557.1	digestive	celiac disease	24267.6	12041	12228	74	-2.32E-02	0.02	0.20	-1.56E-01	0.33	0.86	0.37 - 1.99	0.63	0.84	765.43	73	5.39E-116	-1.45E-01	0.17	0.39	0.67	0.72	0.35	0.71	False
finn-b-K11_ENERCOLNONINF	Noninfective enteritis and colitis	558	digestive	noninfectious gastroenteritis	32649.6	8492	210300	971	-1.77E-03	1.25E-03	0.16	-1.39E-02	0.03	0.99	0.91 - 1.07	0.67	0.84	1043.51	970	0.05	-5.22E-03	0.05	0.92	0.07	0.06	0.32	0.80	False
finn-b-R18_SYMPTOMS_SIGNS_INVOLVI_DIGES_SYSTEM_ABDOMEN	Symptoms and signs involving the digestive system and abdomen	561	digestive	symptoms involving digestive system	168263	56824	161968	971	6.37E-06	6.10E-04	0.99	-5.21E-02	0.02	0.95	0.91 - 0.99	1.14E-03	0.01	1178.01	970	4.57E-06	-6.07E-02	0.02	0.01	-5.24E-02	0.03	0.10	1.97E-03	False
finn-b-K11_OTHFUNC	Other functional intestinal disroders	564	digestive	functional digestive disorders	28796.9	7495	182423	971	-1.61E-04	1.29E-03	0.90	0.02	0.03	1.02	0.94 - 1.12	0.53	0.77	1021.14	970	0.12	0.03	0.05	0.56	0.03	0.07	0.67	0.63	False
finn-b-K11_IBS	irritable bowel syndrome	564.1	digestive	irritable bowel syndrome	17966.5	4605	182423	971	-4.80E-03	1.67E-03	4.03E-03	-6.35E-02	0.04	0.94	0.84 - 1.05	0.15	0.36	1063.41	970	0.02	2.10E-03	0.07	0.97	0.15	0.09	0.08	0.19	False
finn-b-CIRRHOSIS_BROAD	Cirrhosis, broad definition used in the article https://doi.org/10.1101/594523	571	digestive	chronic liver disease and cirrhosis	7655.83	1931	216861	971	-1.84E-03	2.64E-03	0.48	-1.89E-01	0.07	0.83	0.69 - 0.99	6.28E-03	0.04	1144.01	970	8.79E-05	-1.24E-01	0.10	0.22	-1.07E-01	0.14	0.44	0.01	False
finn-b-NAFLD	Nonalcoholic fatty liver disease	571.5	digestive	other chronic nonalcoholic liver disease	3561.39	894	217898	971	6.42E-03	3.56E-03	0.07	-1.94E-01	0.09	0.82	0.65 - 1.05	0.04	0.14	979.74	970	0.41	-3.24E-01	0.14	0.02	-4.81E-01	0.19	9.41E-03	0.06	False
finn-b-K11_GIBLEEDING	GI-bleeding	578	digestive	gastrointestinal hemorrhage	19506.4	4992	210964	971	-5.32E-03	1.54E-03	5.68E-04	-7.10E-02	0.04	0.93	0.84 - 1.03	0.08	0.23	999.38	970	0.25	-4.75E-03	0.07	0.94	0.17	0.08	0.04	0.11	False
finn-b-N14_RENFAIL	renal failure	585	genitourinary	renal failure	23156.5	5951	212841	971	5.04E-04	1.47E-03	0.73	-5.65E-02	0.04	0.95	0.86 - 1.04	0.14	0.36	1029.84	970	0.09	-5.78E-02	0.06	0.35	-7.91E-02	0.08	0.30	0.18	False
finn-b-N14_ACUTERENFAIL	acute renal failure	585.1	genitourinary	acute renal failure	9426.46	2383	212841	971	-2.80E-03	2.23E-03	0.21	-8.40E-02	0.06	0.92	0.79 - 1.07	0.15	0.36	989.01	970	0.33	4.89E-03	0.09	0.96	0.04	0.12	0.72	0.20	False
ebi-a-GCST90018822	Chronic renal failure	585.3	genitourinary	chronic renal failure [ckd]	32579.1	8287	474571	969	2.61E-04	1.15E-03	0.82	0.05	0.03	1.05	0.97 - 1.14	0.09	0.24	1137.52	968	1.25E-04	0.05	0.05	0.23	0.04	0.06	0.50	0.13	False
ebi-a-GCST90013890	Urinary tract infection or kidney infection (Firth correction)	591	genitourinary	urinary tract infection	397867	NA	NA	921	-4.84E-04	8.11E-04	0.55	0.03	0.02	1.03	0.97 - 1.09	0.20	0.45	1047.71	920	2.08E-03	0.02	0.03	0.52	0.05	0.04	0.24	0.27	False
finn-b-N14_CYSTITIS	Cystitis	592	genitourinary	cystitis and urethritis	31038.7	8081	195140	971	-1.67E-03	1.23E-03	0.18	2.96E-03	0.03	1.00	0.92 - 1.09	0.93	0.95	985.33	970	0.36	-8.09E-03	0.05	0.87	0.08	0.06	0.22	1.00	False
finn-b-R18_UNSPE_HAEMATU	Unspecified haematuria	593	genitourinary	hematuria	25639.6	6619	202910	971	1.16E-03	1.35E-03	0.39	0.07	0.04	1.07	0.98 - 1.17	0.06	0.19	980.49	970	0.40	0.08	0.06	0.14	0.01	0.07	0.83	0.09	False
finn-b-N14_CALCULOWER	Calculus of lower urinary tract	594	genitourinary	urinary calculus	2480.77	622	213445	971	1.12E-03	4.39E-03	0.80	-9.99E-02	0.12	0.90	0.67 - 1.22	0.39	0.67	1028.24	970	0.09	-7.94E-02	0.18	0.66	-1.50E-01	0.23	0.51	0.49	False
finn-b-N14_CALCUKIDUR	calculus of kidney and ureter	594.1	genitourinary	calculus of kidney	19423.8	4969	213445	971	1.50E-03	1.70E-03	0.38	-6.98E-02	0.04	0.93	0.83 - 1.05	0.12	0.32	1144.84	970	8.22E-05	-5.06E-02	0.06	0.43	-1.37E-01	0.09	0.12	0.18	False
finn-b-N14_URINOTH	Other diseases of urinary system	599	genitourinary	other symptoms/disorders or the urinary system	84380.6	23652	195140	971	-3.37E-04	7.99E-04	0.67	0.02	0.02	1.02	0.96 - 1.07	0.41	0.69	1034.52	970	0.07	0.05	0.03	0.11	0.03	0.04	0.43	0.52	False
finn-b-R18_PAIN_ASSOCIATED_W_MICTU	pain associated with micturition	599.3	genitourinary	dysuria	6078.14	1531	202910	971	3.96E-03	2.77E-03	0.15	-1.10E-01	0.07	0.90	0.74 - 1.08	0.13	0.34	1007.58	970	0.20	-1.25E-01	0.12	0.29	-2.87E-01	0.14	0.05	0.20	False
finn-b-R18_UNSPE_URINARY_INCONTINENCE	unspecified urinary incontinence	599.4	genitourinary	urinary incontinence	5391.94	1357	202910	971	1.29E-03	2.98E-03	0.66	0.05	0.08	1.05	0.86 - 1.29	0.51	0.76	1017.47	970	0.14	0.10	0.12	0.40	-6.54E-03	0.15	0.97	0.65	False
finn-b-R18_POLYURIA	polyuria	599.5	genitourinary	frequency of urination and polyuria	13143.6	3340	202910	971	3.80E-03	1.92E-03	0.05	0.03	0.05	1.03	0.90 - 1.17	0.58	0.82	1046.64	970	0.04	-1.91E-02	0.08	0.81	-1.42E-01	0.10	0.15	0.72	False
finn-b-N14_PROSTHYPERPLA	hyperplasia of prostate	600	genitourinary	hyperplasia of prostate	44460.5	13118	72799	971	4.65E-04	1.28E-03	0.72	0.08	0.03	1.09	1.00 - 1.19	0.01	0.07	1141.95	970	1.04E-04	0.04	0.05	0.47	0.06	0.07	0.34	0.02	False
finn-b-N14_ENDOMETRIOSIS	endometriosis	615	genitourinary	endometriosis	29595.5	8288	68969	971	-1.09E-03	1.39E-03	0.43	0.08	0.04	1.08	0.98 - 1.19	0.04	0.13	1114.96	970	8.02E-04	0.03	0.05	0.56	0.13	0.07	0.08	0.07	False
finn-b-N14_MESNRUIRREG	Excessive, freguent and irrelgular menstruation	626.1	genitourinary	irregular menstrual cycle/bleeding	56778.2	17873	68969	971	-1.02E-03	1.06E-03	0.34	0.06	0.03	1.06	0.98 - 1.14	0.05	0.16	1212.16	970	1.59E-07	0.06	0.04	0.13	0.10	0.06	0.07	0.09	False
finn-b-N14_OVARYCYST	ovarian cyst	628	genitourinary	ovarian cyst	37494.6	10848	68969	971	-9.74E-04	1.17E-03	0.41	0.01	0.03	1.01	0.93 - 1.10	0.71	0.86	1043.78	970	0.05	0.01	0.05	0.77	0.05	0.06	0.37	0.91	False
ieu-b-4970	Cellulitis	681	dermatologic	superficial cellulitis and abscess	47561	12196	474288	965	-1.52E-03	1.01E-03	0.13	0.16	0.03	1.17	1.09 - 1.25	2.29E-09	8.38E-08	1037.24	964	0.05	0.16	0.04	7.85E-05	0.23	0.05	1.48E-05	9.00E-09	True
finn-b-R18_DISTU_SKIN_SENSA	Disturbances of skin sensation	687.4	dermatologic	disturbance of skin sensation	15373.9	3916	207548	971	-1.97E-03	1.72E-03	0.25	0.10	0.05	1.11	0.99 - 1.25	0.02	0.09	974.63	970	0.45	0.12	0.07	0.07	0.19	0.09	0.03	0.03	False
finn-b-L12_CHRONICULCEROFSKIN	chronic ulcer of skin, not elsewhere classified	707	dermatologic	chronic ulcer of skin	3275.03	822	207482	971	3.32E-03	3.68E-03	0.37	0.21	0.10	1.23	0.96 - 1.57	0.03	0.13	902.88	970	0.94	0.27	0.15	0.07	0.06	0.19	0.77	0.05	False
finn-b-ARTHRO_SPEC	Other specific arthropathies	716	musculoskeletal	other arthropathies	1265.68	317	172834	971	3.87E-03	5.91E-03	0.51	0.14	0.16	1.15	0.77 - 1.72	0.36	0.64	969.79	970	0.50	0.04	0.25	0.87	-3.09E-02	0.31	0.92	0.46	False
finn-b-M13_ENTEROARTHR	Enteropathic arthropathies	716.9	musculoskeletal	arthropathy nos	1177.64	295	147221	971	-1.42E-03	6.14E-03	0.82	0.17	0.16	1.19	0.78 - 1.80	0.29	0.57	974.32	970	0.46	0.23	0.26	0.38	0.23	0.32	0.46	0.37	False
finn-b-M13_SPINSTENOSIS	spinal stenosis	720	musculoskeletal	spinal stenosis	34741.7	9169	164682	971	-2.34E-03	1.41E-03	0.10	0.08	0.04	1.09	0.99 - 1.19	0.03	0.10	1256.39	970	1.19E-09	0.15	0.06	5.74E-03	0.19	0.07	0.01	0.05	False
finn-b-M13_SPONDYLOSIS	spondylosis	721	musculoskeletal	spondylosis and allied disorders	35465.9	9371	164682	971	2.64E-04	1.37E-03	0.85	0.04	0.04	1.04	0.95 - 1.14	0.27	0.55	1287.32	970	2.76E-11	0.01	0.05	0.77	0.03	0.07	0.70	0.39	False
finn-b-M13_INTERVERTEB	Other intervertebral disc disorders	722.9	musculoskeletal	other and unspecified disc disorder	71339.6	20001	164682	971	-4.26E-04	1.00E-03	0.67	0.09	0.03	1.10	1.03 - 1.18	3.40E-04	4.67E-03	1315.11	970	7.42E-13	0.10	0.04	8.72E-03	0.11	0.05	0.03	8.57E-04	True
ebi-a-GCST90013897	Back problem (Firth correction)	724	musculoskeletal	other and unspecified disorders of back	402528	NA	NA	921	-1.17E-03	8.66E-04	0.18	0.04	0.02	1.05	0.99 - 1.11	0.05	0.16	1189.29	920	4.02E-09	0.04	0.03	0.25	0.10	0.04	0.03	0.07	False
finn-b-G6_LSROOT	Lumbosacral root disorders, not elsewhere classified	724.1	musculoskeletal	disorders of sacrum	926.9	232	195047	971	-7.78E-03	7.02E-03	0.27	-6.57E-02	0.18	0.94	0.58 - 1.51	0.72	0.86	1002.06	970	0.23	0.35	0.29	0.22	0.28	0.36	0.44	0.83	False
ebi-a-GCST90013881	Osteoarthritis (Firth correction)	740	musculoskeletal	osteoarthrosis	407746	NA	NA	921	-1.37E-04	7.61E-04	0.86	-8.49E-03	0.02	0.99	0.94 - 1.04	0.67	0.84	1458.01	920	4.55E-27	-6.15E-03	0.03	0.82	-2.46E-03	0.04	0.95	0.80	False
finn-b-M13_ARTHROSIS_KNEE	Gonarthrosis	740.9	musculoskeletal	osteoarthrosis nos	78958	22796	147221	971	1.28E-05	1.16E-03	0.99	0.18	0.03	1.20	1.10 - 1.29	5.54E-09	1.69E-07	1714.36	970	4.90E-44	0.15	0.04	2.70E-04	0.18	0.06	3.39E-03	2.51E-08	True
finn-b-M13_OSTEOPOROSIS	osteoporosis	743.1	musculoskeletal	osteoporosis	12619.1	3203	209575	971	-4.02E-06	2.05E-03	1.00	0.06	0.05	1.07	0.93 - 1.22	0.24	0.50	1097.31	970	2.65E-03	0.11	0.08	0.20	0.06	0.11	0.55	0.31	False
finn-b-JOINTPAIN	pain in joint	745	musculoskeletal	pain in joint	48707.5	13419	131550	971	-6.04E-05	1.16E-03	0.96	-1.28E-02	0.03	0.99	0.91 - 1.07	0.67	0.84	1249.42	970	2.69E-09	2.48E-03	0.04	0.96	-1.01E-02	0.06	0.87	0.78	False
ebi-a-GCST90018797	Back pain	760	symptoms	back pain	85360.9	22413	445856	969	-2.92E-04	8.05E-04	0.72	0.05	0.02	1.05	1.00 - 1.11	0.01	0.07	1262.94	968	4.20E-10	0.07	0.03	0.02	0.07	0.04	0.12	0.02	False
finn-b-M13_CERVICALGIA	cervicalgia	761	symptoms	cervicalgia	12840.7	3274	164682	971	-1.58E-03	1.95E-03	0.42	0.02	0.05	1.02	0.89 - 1.16	0.73	0.86	1037.03	970	0.07	-1.56E-02	0.08	0.85	0.09	0.10	0.38	0.92	False
finn-b-M13_RADICULOPATHY	Radiculopathy	763	symptoms	thoracic or lumbosacral neuritis or radiculitis, unspecified	11345.2	2886	164682	971	2.64E-03	2.09E-03	0.21	-2.47E-02	0.05	0.98	0.85 - 1.12	0.65	0.84	1042.03	970	0.05	-1.78E-01	0.09	0.04	-1.43E-01	0.11	0.19	0.77	False
finn-b-M13_SCIATICA	Siatica+with lumbago	764	symptoms	sciatica	33828.7	8915	164682	971	-5.48E-04	1.30E-03	0.67	0.02	0.03	1.02	0.94 - 1.11	0.54	0.78	1146.35	970	7.27E-05	0.02	0.05	0.72	0.05	0.07	0.50	0.69	False
finn-b-M13_CERVICDISC	Cervical disc disorders	765	symptoms	cervical radiculitis	27865.2	7274	164682	971	-1.27E-03	1.46E-03	0.39	0.08	0.04	1.08	0.98 - 1.19	0.05	0.16	1168.21	970	1.11E-05	0.06	0.06	0.30	0.13	0.08	0.08	0.07	False
finn-b-M13_NEURALGIA	Neuralgia and neuritis, unspecified	766	symptoms	neuralgia, neuritis, and radiculitis nos	2701.08	678	167641	971	-2.45E-03	4.09E-03	0.55	-4.00E-02	0.11	0.96	0.73 - 1.27	0.71	0.86	976.39	970	0.44	-9.96E-02	0.17	0.57	0.07	0.21	0.74	0.85	False
finn-b-M13_MYALGIA	Myalgia	770	symptoms	myalgia and myositis unspecified	11870.1	3021	167641	971	8.43E-04	2.03E-03	0.68	0.04	0.05	1.05	0.91 - 1.20	0.40	0.68	1055.92	970	0.03	0.06	0.08	0.45	7.09E-03	0.11	0.95	0.51	False
finn-b-R18_SYMPTOMS_SIGNS_INVOLVI_NERVOUS_MUSCULOS_SYSTEMS	Symptoms and signs involving the nervous and musculoskeletal systems	781	symptoms	symptoms involving nervous and musculoskeletal systems	36068.7	9423	209369	971	-1.25E-03	1.15E-03	0.28	-4.30E-03	0.03	1.00	0.92 - 1.08	0.89	0.94	960.65	970	0.58	1.53E-03	0.05	0.97	0.05	0.06	0.39	1.00	False
finn-b-R18_ABDOMI_PELVIC_PAIN	Abdominal and pelvic pain	785	symptoms	abdominal pain	151455	49416	161968	971	9.28E-07	6.59E-04	1.00	-5.64E-02	0.02	0.95	0.90 - 0.99	1.11E-03	0.01	1237.58	970	1.03E-08	-4.60E-02	0.03	0.07	-5.65E-02	0.03	0.10	1.95E-03	False
finn-b-R18_SYNCO_COLLAP	syncope and collapse	788	symptoms	syncope and collapse	31096.8	8140	172999	971	-3.57E-04	1.25E-03	0.77	-1.27E-02	0.03	0.99	0.91 - 1.07	0.70	0.86	993.13	970	0.30	-4.80E-03	0.05	0.92	3.24E-03	0.06	0.96	0.86	False
finn-b-R18_NAUSEA_VOMITI	nausea and vomiting	789	symptoms	nausea and vomiting	16029.4	4109	161968	971	-1.04E-03	1.71E-03	0.54	-8.34E-02	0.04	0.92	0.82 - 1.03	0.06	0.19	997.60	970	0.26	-6.50E-02	0.07	0.35	-3.67E-02	0.09	0.68	0.08	False
finn-b-R18_MALAI_FATIG	malaise and fatigue	798	symptoms	malaise and fatigue	28249.7	7363	172999	971	1.31E-03	1.30E-03	0.31	0.04	0.03	1.04	0.95 - 1.13	0.27	0.55	1000.09	970	0.24	0.01	0.05	0.80	-2.10E-02	0.07	0.76	0.33	False
finn-b-ST19_CONTU_OTHER_UNSPE_PARTS_FOOT	contusion of other and unspecified parts of foot	916	injuries & poisonings	contusion	2102.64	527	206804	971	3.60E-03	4.58E-03	0.43	0.01	0.12	1.01	0.74 - 1.38	0.91	0.95	963.46	970	0.55	0.09	0.19	0.63	-1.48E-01	0.24	0.54	1.00	False
finn-b-ST19_POISO_MEDICI	Poisoning by medicine	961	injuries & poisonings	poisoning by other anti-infectives	18272.6	4668	213568	971	-2.41E-03	1.72E-03	0.16	-9.42E-02	0.05	0.91	0.81 - 1.02	0.04	0.13	1053.99	970	0.03	-4.02E-02	0.07	0.56	0.01	0.09	0.88	0.06	False
finn-b-ST19_POISO_NARCOT_PSYCHOD_HALLUCINOG	Poisoning by narcotics and psychodysleptics [hallucinogens]	965.1	injuries & poisonings	opiates and related narcotics causing adverse effects in therapeutic use	1078.64	270	213568	971	5.19E-04	6.45E-03	0.94	0.01	0.17	1.01	0.66 - 1.57	0.93	0.95	955.24	970	0.63	0.09	0.28	0.73	-9.03E-03	0.33	0.98	1.00	False
* Number of cases, number of controls, and OR not applicable because outcome trait was not binary
** Significance threshold is 0.01
***
True: Tests reached the 1% significance threshold after FDR correction in the IVW analysis; had no evidence of variant heterogeneity, or had effects in the same direction in the sensitivity tests when having evidence of variant heterogeneity; and results remained consistent in the ‘leave one variant out’ IVW analysis, MR-PRESSO and MR-Horse tests.
False due to horizontal pleiotropy: Tests showed evidence of directional horizontal pleiotropy in the MR Egger test, indicating that the genetic instruments impacted the outcome through biological pathways other than the exposure.
False: Tests did not reach the 1% significance threshold after FDR correction in the IVW analysis.
